# Supplementary material for: Single‐Cell Transcriptome Identifies Drug‐Resistance Signature and Immunosuppressive Microenvironment in Metastatic Small Cell Lung Cancer
Source: Adv Genet (Hoboken). 2022 Mar 4;3(2):2100060. doi: 10.1002/ggn2.202100060 (PMC9744506; doi:10.1002/ggn2.202100060)
Supplement: Supplementary file 3 — Supplemental Table 2 [file GGN2-3-2100060-s001.xlsx]

## Sheet: meta genes in each signature
Signature 1	Signature 2	Signature 3	Signature 4
TOP2A	IGFBP7	RPL10	MALAT1
HIST1H4C	CST3	EEF1A1	NEAT1
HMGB2	CLU	TMSB10	HLA-C
CENPF	VIM	RPLP1	HLA-A
UBE2C	RPS14	RPS18	SOX4
NUSAP1	APOE	RPS27	JUN
UBE2S	SPP1	RPL41	SAT1
PTTG1	CTSK	RPS12	HLA-B
SMC4	LGALS1	GAPDH	FOS
CKS1B	NUPR1	RPS19	JUNB
BIRC5	TUBA1A	PTMA	ELF3
MKI67	CAPS	RPL37	CD63
ARL6IP1	SPARC	RPL28	ZFP36L1
MAD2L1	MMP9	FTH1	ATP1B1
TPX2	CTSB	RPL11	S100A9
CKS2	ACP5	RPL19	CLDN4
UBE2T	TFF3	TMSB4X	TMBIM6
HIST1H1C	FDCSP	RPS8	CTSD
CDK1	APOC1	RPS3A	KLF6
CDKN3	SRGN	RPL30	CD74
TUBA1C	C9orf24	RPL18A	DDX5
H2AFZ	TYROBP	RPS23	WSB1
H2AFX	DCN	RPS27A	LGALS3BP
ASPM	H2AFJ	RPS2	ITM2B
CDKN2D	GSTA1	RPL32	EPCAM
RAD21	COL1A2	RPS4X	DUSP1
NUCKS1	YBX1	RPL34	MDK
KPNA2	MGP	RPL13	APLP2
HMGB1	COL6A2	RPS3	NAPSA
NUF2	RGS10	RPL13A	P4HB
CCNB2	C20orf85	RPL12	SPINT2
ANP32E	GSN	RPL35A	CEACAM6
CCDC34	COX7C	RPS15A	MUC1
CENPW	LUM	RPS5	CEBPD
CKAP2	ATP6V1G1	RPS15	CALR
ECT2	COL3A1	RPS14	SLPI
RAD51AP1	RARRES3	RPS13	FOSB
MIS18BP1	C1orf194	FTL	TACSTD2
TUBB4B	TPPP3	RPL18	VEGFA
ASF1B	IGFBP5	RPL23A	HSP90B1
DTYMK	PLAC8	RPL39	CYBA
MZT1	FCER1G	RPS7	RBM39
CALM2	LAPTM5	RPL36	IER2
SPC25	ALDH1A1	TPT1	IFI6
NDC80	MMP14	RPS16	LCN2
ATAD2	ARPC3	RPL26	RTN4
TMPO	PIFO	RPS24	FUS
CENPU	RARRES2	RPL37A	CXCL2
PBK	CKLF	RPL24	PERP
FBXO5	SLC25A6	RPS6	PDIA6
RHEB	ID3	RPL21	YWHAZ
SMC2	TAGLN	ACTB	IGFBP2
GTSE1	PTGDS	RPL27A	PSAP
DLGAP5	TIMP2	RPL8	EGR1
ZWINT	CIRBP	RPL15	VMP1
CCNB1	ODF3B	RPL7A	SERPINA1
CDKN2C	MT2A	RPL14	JUND
HMGB3	EMP3	RPS28	BRI3
KIF22	CD24	RPL22	NFKBIA
BUB3	TMEM190	RPL3	GDF15
KIFC1	MARCKS	RPS25	B2M
CMC2	FAM229B	RPS11	ITGB1
SKA2	CD68	RPL29	SCGB3A1
PRC1	CXCL13	RPL7	C8orf4
ORC6	MMP11	RPL35	HSPA5
HIST1H2BH	CETN2	RPS9	S100A8
H2AFV	TSPAN1	RPL9	IER3
MYBL2	XIST	RPLP2	ERO1A
RRM2	NUCB2	ACTG1	TIMP1
DDX39A	RSPH1	RPLP0	KCNQ1OT1
DBF4	USMG5	FAU	HP
UBALD2	TCIRG1	NACA	CCNL1
KNL1	COL6A1	RPS29	ZFAS1
TUBB	ENG	RPL5	FLNA
CDC20	TPM2	RPL6	CST3
FAM111A	CTSS	RPL10A	CXCL8
TYMS	SH3BGRL	RPS20	WFDC2
CENPN	TCTEX1D2	UBA52	SLC25A37
PHGDH	MORN2	S100A6	TTC3
CKAP2L	FXYD3	EIF1	HLA-DRA
GGH	SERPINF1	H3F3A	LTF
ACYP1	PSENEN	RPS21	HLA-DRB1
USP1	RPS4Y1	RPL27	CD151
LMNB1	CALM3	RPL38	LAPTM4A
CENPE	PTMS	RPL31	UBC
TUBA1B	C12orf57	RPL23	SLC34A2
NCAPG	C9orf16	PPIA	LMNA
C21orf58	GSTA2	RPSA	ZFP36
LMNB2	CTHRC1	SERF2	AGR2
RBMX	UXT	YBX1	NDRG1
CENPA	ACTN1	MYL6	SFTPB
SAP30	GPNMB	GSTP1	HNRNPU
RRM1	ID2	RPS26	TMEM165
HP1BP3	C12orf75	S100A11	SH3BGRL3
RIPPLY3	NNMT	B2M	CTSB
LSM5	PLD3	GNB2L1	MCL1
SRSF10	MYL9	CFL1	CD59
EZH2	OMG	CHCHD2	SEC62
HNRNPAB	NUDC	RPS10	TMEM59
TMEM238	CFAP126	PPDPF	POLR2J3
