# Supplementary material for: Single‐Cell Transcriptome Identifies Drug‐Resistance Signature and Immunosuppressive Microenvironment in Metastatic Small Cell Lung Cancer
Source: Adv Genet (Hoboken). 2022 Mar 4;3(2):2100060. doi: 10.1002/ggn2.202100060 (PMC9744506; doi:10.1002/ggn2.202100060)
Supplement: Supplementary file 4 — Supplemental Table 3 [file GGN2-3-2100060-s003.xlsm]

## Sheet: Supplementary table2_new
gene symbol	p_val	avg_log2FC	p_val_adj
MEG3	0	2.88093	0
PRDX1	0	2.42722	0
SAT1	0	2.34226	0
JUNB	0	2.32042	0
S100A11	0	2.26691	0
FABP5	0	2.18681	0
NUPR1	0	2.16176	0
FABP7	0	2.12482	0
RPL13A	0	2.06812	0
COTL1	0	1.98057	0
PMAIP1	0	1.94915	0
RPS2	0	1.94256	0
FOS	0	1.91313	0
PCCA	0	1.89607	0
TMSB4X	0	1.8503	0
RPL13	0	1.82871	0
IER2	0	1.78888	0
RPS16	0	1.70741	0
PGF	0	1.60896	0
ADCYAP1	0	1.57455	0
NEAT1	0	1.57008	0
TPT1	0	1.53818	0
RPS4X	0	1.50697	0
DLX5	0	1.45466	0
RPS5	0	1.45168	0
MT-CO3	0	1.44231	0
PABPC4	4.59e-155	1.43549	1.54e-150
RPL10	0	1.42342	0
CD9	0	1.41887	0
RPL23A	0	1.39851	0
ZFP36L1	0	1.39834	0
FXYD3	7.7e-281	1.385	2.58e-276
RPS11	0	1.37633	0
FOSB	0	1.37464	0
NDUFA4L2	3.25e-159	1.35427	1.09e-154
RHOB	0	1.32432	0
RPS15A	0	1.32236	0
TCF4	0	1.3183	0
RPS14	0	1.30135	0
SCPEP1	0	1.2712	0
UBA52	0	1.26869	0
RPL18A	0	1.26483	0
CXCL14	4.86e-259	1.25368	1.63e-254
CAPS	6.07e-180	1.24986	2.04e-175
RPL18	0	1.18131	0
LDHB	0	1.1694	0
EGR1	0	1.16681	0
SOCS3	4.79e-266	1.16427	1.61e-261
GSN	0	1.15031	0
RPS19	0	1.1328	0
MYCL	3.71e-126	1.12796	1.25e-121
RPS23	0	1.1257	0
S100A10	5.38e-139	1.11236	1.8e-134
CEBPD	7.6e-213	1.09364	2.55e-208
RPL28	0	1.08692	0
CXCL17	0	1.08045	0
SIX1	0	1.07924	0
GADD45A	0	1.05816	0
RPL7	0	1.05095	0
ZFP36	0	1.05017	0
RPS6	0	1.05007	0
ARL4C	0	1.04938	0
FRZB	3.31e-203	1.03395	1.11e-198
RACK1	0	1.02919	0
RPS20	0	1.02063	0
FBL	0	1.00384	0
HIST1H1C	4.19e-62	0.999571	1.4e-57
BTG2	6.8e-285	0.997977	2.28e-280
CAP1	9.21e-73	0.996512	3.09e-68
MYL12A	0	0.986279	0
RGS16	2.04e-305	0.966941	6.86e-301
RPL39	0	0.964429	0
NR2F1	6.03e-301	0.955553	2.02e-296
RASD1	3.55e-274	0.947292	1.19e-269
NFIA	0	0.929154	0
MT-ATP6	0	0.926943	0
ELF3	9.34e-254	0.92571	3.13e-249
EMP2	0	0.924847	0
TRIT1	1.3e-127	0.922687	4.37e-123
LMO2	0	0.918659	0
DUSP6	0	0.9123	0
NOP53	0	0.911235	0
NDRG1	6.27e-130	0.906318	2.1e-125
APRT	0	0.90099	0
ATP1B1	7.65e-265	0.8892	2.57e-260
KRT18	3.25e-248	0.887984	1.09e-243
ZFP36L2	1.65e-237	0.882211	5.54e-233
JUN	3.06e-214	0.878867	1.03e-209
ATF3	9.84e-255	0.863016	3.3e-250
KCNK1	0	0.86094	0
METTL26	0	0.860538	0
RPS29	0	0.860017	0
RPL27	7.14e-252	0.856393	2.39e-247
DUSP1	3.46e-237	0.853993	1.16e-232
BTG1	1.77e-292	0.842728	5.93e-288
NR4A1	0	0.836917	0
RPL23	0	0.834109	0
GDF15	1.18e-131	0.832177	3.94e-127
SDCCAG8	0	0.832124	0
TSC22D1	0	0.829687	0
RPL36	0	0.826514	0
LPIN2	1.01e-182	0.825731	3.39e-178
RPL22	0	0.820277	0
HOXB6	0	0.812835	0
BTF3	0	0.808207	0
RPL26	0	0.797751	0
STAT3	8.77e-307	0.792297	2.94e-302
RPS25	0	0.788279	0
PPT1	8.04e-54	0.78608	2.7e-49
SNHG19	0	0.785429	0
EIF3E	3.39e-262	0.783201	1.14e-257
SLC25A5	0	0.771447	0
CHMP1B	7.83e-299	0.765703	2.63e-294
RPS27	0	0.75677	0
COL1A2	0	0.752885	0
ARC	7.58e-290	0.749673	2.54e-285
RPS24	0	0.74757	0
PGM2L1	7.35e-176	0.746405	2.46e-171
ID1	5.9e-175	0.746029	1.98e-170
MT-ND2	0	0.742459	0
NPPC	0	0.738005	0
MT1X	1.2e-10	0.735209	4.01e-06
MT-ND1	0	0.73222	0
IMPA2	1.54e-247	0.730896	5.16e-243
MT-CO1	0	0.728236	0
MGLL	0	0.728208	0
ANXA2	2.9e-139	0.726854	9.74e-135
HES1	3.15e-205	0.726392	1.06e-200
MT-CO2	5.2e-281	0.725685	1.75e-276
NMRAL1	0	0.725032	0
RPS9	0	0.724687	0
GAS2	0	0.722309	0
REC8	0	0.721007	0
RPS3	0	0.720313	0
CNFN	0	0.720146	0
YBX3	6.27e-158	0.717354	2.1e-153
VMP1	4.96e-216	0.715913	1.66e-211
ATOH7	2.8e-286	0.712861	9.37e-282
MT-ND6	1.37e-194	0.709076	4.58e-190
MT-ND3	2.03e-285	0.705341	6.82e-281
RPL37	0	0.700701	0
CRIP1	1.34e-170	0.700264	4.49e-166
TMEM205	1.31e-296	0.699074	4.38e-292
FUS	1.78e-291	0.692568	5.98e-287
RPL19	0	0.691784	0
TPH1	0	0.689404	0
RPA3	8e-192	0.68508	2.68e-187
RPL12	7.22e-256	0.684816	2.42e-251
RGS4	1.13e-216	0.683588	3.78e-212
MT-CYB	1.43e-217	0.678109	4.81e-213
EGLN3	1.16e-52	0.677877	3.88e-48
CLDN3	6.49e-122	0.676856	2.18e-117
UXT	0	0.675207	0
MT2A	1.21e-43	0.670758	4.07e-39
RPS15	0	0.670271	0
KLF6	4.98e-211	0.669224	1.67e-206
SLC1A5	1.72e-272	0.666651	5.79e-268
CEP41	0	0.665471	0
RPLP0	0	0.661588	0
RLF	2.14e-95	0.660074	7.19e-91
SNRPD1	3.4e-192	0.657195	1.14e-187
MT-ND4	0	0.654771	0
SUB1	0	0.6504	0
RPL27A	3.41e-258	0.648343	1.14e-253
NAP1L1	2.2e-279	0.642814	7.39e-275
C19orf70	1.73e-282	0.64202	5.81e-278
DMKN	2.95e-283	0.640038	9.89e-279
CYB5A	7.84e-149	0.639742	2.63e-144
ACTN4	1.29e-283	0.635356	4.33e-279
TRAPPC6A	2.97e-270	0.630933	9.97e-266
IGBP1	6.67e-246	0.628233	2.24e-241
GPC3	2.09e-175	0.624711	7.02e-171
NQO1	1.04e-245	0.623477	3.48e-241
PHLDA1	9.72e-221	0.623474	3.26e-216
CARHSP1	1.98e-159	0.622751	6.65e-155
IVNS1ABP	1.75e-122	0.620973	5.87e-118
DCTPP1	1.2e-261	0.62087	4.02e-257
PHLDA2	7.63e-84	0.618083	2.56e-79
KRT7	1.02e-27	0.61771	3.41e-23
KDSR	6.97e-249	0.616436	2.34e-244
PLPP2	3.17e-166	0.614949	1.06e-161
PPIE	7.54e-55	0.608975	2.53e-50
RPS28	0	0.604666	0
HOXB2	2.42e-191	0.60389	8.11e-187
FAM13A	9.65e-168	0.594613	3.23e-163
ANKRD37	2.21e-117	0.590199	7.41e-113
CLDN4	6.45e-68	0.589454	2.16e-63
RPL10A	4.5e-258	0.586744	1.51e-253
NUDT4	1.73e-252	0.58502	5.79e-248
MAP1B	5.2e-17	0.584894	1.75e-12
JUND	6.4e-210	0.582142	2.15e-205
EIF3G	7.68e-252	0.581545	2.58e-247
ZMPSTE24	4.04e-68	0.578862	1.35e-63
CCNB1IP1	1.6e-204	0.57881	5.37e-200
TSPAN1	1.7e-226	0.578247	5.71e-222
ENO1	2.84e-155	0.577006	9.51e-151
COX4I1	3.72e-210	0.57551	1.25e-205
KIF22	1.35e-166	0.574351	4.54e-162
TMEM233	1.75e-229	0.573862	5.87e-225
PIAS2	4.8e-117	0.571778	1.61e-112
ANXA2R	9.34e-181	0.569917	3.13e-176
VIM	3.86e-195	0.561575	1.3e-190
RPL30	8.24e-197	0.556243	2.76e-192
TOB1	7.32e-211	0.555833	2.46e-206
KLK11	7.27e-105	0.55231	2.44e-100
ATP1A1	2.73e-234	0.550659	9.17e-230
NDUFAB1	6.33e-225	0.547517	2.12e-220
HIST3H2A	2.93e-90	0.547305	9.84e-86
RNMT	5.74e-175	0.541321	1.93e-170
SLF1	6.93e-176	0.539373	2.33e-171
TBCB	2.55e-206	0.538074	8.56e-202
RTRAF	6.28e-221	0.536518	2.11e-216
TIMM10	4.08e-214	0.536092	1.37e-209
SMS	8.08e-123	0.534222	2.71e-118
MYL12B	1.19e-219	0.532973	3.99e-215
RNPS1	9.75e-213	0.53191	3.27e-208
KRT19	1.14e-16	0.531362	3.81e-12
FHL2	1.11e-135	0.530087	3.71e-131
PGLS	4.32e-205	0.528341	1.45e-200
TPPP3	1.39e-220	0.526225	4.67e-216
AHSA1	1.47e-185	0.525963	4.92e-181
AKR1A1	4.81e-181	0.524737	1.61e-176
AGR2	7.69e-161	0.523469	2.58e-156
ID3	4.15e-207	0.52253	1.39e-202
RPL8	5.89e-206	0.518972	1.98e-201
PTN	2.33e-67	0.516554	7.82e-63
RPL17	1.13e-208	0.51337	3.78e-204
LINC01896	1.36e-298	0.512735	4.55e-294
PRDX4	5.9e-158	0.509967	1.98e-153
TUFM	1.04e-213	0.507583	3.48e-209
HOXB9	1.36e-226	0.502691	4.55e-222
SOX9	5.64e-172	0.50151	1.89e-167
USP11	4.55e-190	0.500644	1.53e-185
MAP3K20	9.96e-185	0.500191	3.34e-180
SSR4	1.69e-169	0.497284	5.67e-165
UBE2I	2.73e-208	0.495646	9.14e-204
TRIM9	9.02e-174	0.49556	3.02e-169
LITAF	8.66e-168	0.495248	2.9e-163
CMBL	1.17e-220	0.49098	3.91e-216
HPRT1	4.92e-157	0.490419	1.65e-152
ERICH1	2.61e-234	0.490143	8.77e-230
INSR	1.43e-167	0.490096	4.8e-163
PKN1	1.28e-142	0.48997	4.28e-138
MSN	1.62e-278	0.486751	5.42e-274
RPL11	7.63e-187	0.486725	2.56e-182
FGFR1	2.95e-305	0.485694	9.88e-301
RPS13	1.65e-183	0.485473	5.52e-179
SALL3	7.22e-251	0.48382	2.42e-246
PPP1R15A	1.14e-115	0.481419	3.82e-111
MCTS1	1.97e-191	0.479008	6.59e-187
ALOX5AP	8.2e-233	0.476008	2.75e-228
KRT8	3.67e-100	0.474209	1.23e-95
LINC00626	0	0.468563	0
DNAJC12	4.5e-111	0.466101	1.51e-106
AC103702.2	8.59e-253	0.465834	2.88e-248
PGK1	6.96e-71	0.465687	2.34e-66
RSL1D1	1.08e-175	0.465141	3.63e-171
CLU	5.39e-86	0.462538	1.81e-81
PFDN5	8.62e-234	0.458338	2.89e-229
HIST1H2BJ	2.21e-26	0.457291	7.42e-22
COPE	3.57e-144	0.453493	1.2e-139
GSTZ1	9.46e-190	0.453356	3.17e-185
PHB	1.74e-125	0.451485	5.85e-121
KCNH5	2.08e-175	0.448712	6.99e-171
NFKBIA	3.06e-119	0.445806	1.03e-114
NSMCE1	5.51e-246	0.444175	1.85e-241
ENC1	5.67e-143	0.44355	1.9e-138
EBPL	1.05e-164	0.442861	3.51e-160
OXR1	2.03e-189	0.442712	6.8e-185
PDLIM1	5.12e-120	0.440802	1.72e-115
RPL35	7.21e-168	0.439221	2.42e-163
PTH2	3.63e-157	0.438507	1.22e-152
HOXB8	2.88e-146	0.438202	9.66e-142
NWD1	1.12e-307	0.437454	3.75e-303
ECI1	2.91e-127	0.437131	9.77e-123
CXCR4	1.47e-61	0.43619	4.91e-57
RPS27A	1.58e-142	0.435219	5.29e-138
IRF1	3e-158	0.43454	1.01e-153
MEG8	9.42e-270	0.432274	3.16e-265
PLP2	6.02e-63	0.431674	2.02e-58
COL2A1	3.31e-139	0.431468	1.11e-134
RBM3	6.34e-130	0.430268	2.13e-125
MBNL3	1.58e-155	0.42967	5.31e-151
EPB41L4A-AS1	4.35e-28	0.424417	1.46e-23
AL050341.2	7.7e-75	0.424213	2.58e-70
ELAVL2	5.1e-182	0.423184	1.71e-177
MID1IP1	8.45e-173	0.422268	2.83e-168
UQCRH	1.75e-170	0.420777	5.87e-166
CDKN1A	2.62e-181	0.419994	8.79e-177
MMP24OS	7.1e-177	0.419452	2.38e-172
HOXB-AS1	7.04e-211	0.415968	2.36e-206
CALML3	4.08e-111	0.413586	1.37e-106
TXNL1	1.33e-129	0.411714	4.46e-125
IER3	2.58e-40	0.410634	8.64e-36
NDUFB11	5.26e-144	0.40891	1.77e-139
MBD2	7.15e-167	0.406922	2.4e-162
IGF2.1	4.64e-190	0.405393	1.56e-185
EIF3M	1.12e-134	0.4052	3.76e-130
ADIRF	9.64e-29	0.405077	3.23e-24
PQBP1	1.2e-144	0.404347	4.01e-140
PRPS2	2.38e-149	0.403274	7.99e-145
RTL8C	7.38e-139	0.403099	2.47e-134
RPL24	3.93e-145	0.402497	1.32e-140
RPL3	9.72e-104	0.402208	3.26e-99
VPS35	3.47e-112	0.401197	1.16e-107
PSMD7	1.99e-74	0.400361	6.67e-70
RPL36AL	7.72e-158	0.399053	2.59e-153
DLX6-AS1	0	0.397006	0
GCSH	6.23e-65	0.396748	2.09e-60
CHURC1	1.89e-145	0.394977	6.35e-141
IER5	1.11e-205	0.394606	3.73e-201
LCMT1	5.28e-173	0.394542	1.77e-168
TMEM123	2.15e-69	0.394175	7.22e-65
AKAP12	7.31e-83	0.39316	2.45e-78
PIFO	4.94e-151	0.392301	1.66e-146
ZNF706	0.00248906	0.392224	1
L3MBTL4	3.64e-177	0.389862	1.22e-172
ILF3-DT	6.66e-103	0.389799	2.23e-98
RPL35A	8.97e-180	0.387864	3.01e-175
NR4A2	1.33e-122	0.387816	4.46e-118
MT1E	4.15e-24	0.387147	1.39e-19
SOCS1	3.65e-187	0.386049	1.23e-182
MCL1	3.11e-113	0.384092	1.04e-108
SLC25A6	1.76e-39	0.382395	5.9e-35
ERRFI1	2.04e-192	0.382127	6.86e-188
EIF3K	2.74e-137	0.381585	9.18e-133
TIMP1	2.4e-292	0.381449	8.04e-288
DDIT4	4.97e-28	0.381193	1.67e-23
UQCRC2	1.76e-126	0.381163	5.91e-122
CEBPB	7.44e-87	0.380871	2.5e-82
PARK7	4.97e-122	0.379894	1.67e-117
SINHCAF	3.61e-114	0.378196	1.21e-109
MCRIP2	1.15e-150	0.378083	3.86e-146
RYR2	1.49e-145	0.377967	4.98e-141
BTG3	1.96e-53	0.377642	6.59e-49
BMP8B	7.53e-103	0.377345	2.52e-98
CTHRC1	4.38e-189	0.376308	1.47e-184
AP2S1	2.79e-98	0.375501	9.37e-94
TSEN34	1.02e-143	0.375468	3.42e-139
KNOP1	3.48e-143	0.374056	1.17e-138
FAU	8.42e-159	0.37341	2.82e-154
FXYD5	1.37e-264	0.373135	4.58e-260
B3GNT2	2.33e-149	0.371529	7.82e-145
EIF3H	8.85e-72	0.371459	2.97e-67
MB	6.29e-248	0.369769	2.11e-243
NEDD8	1.42e-108	0.369137	4.75e-104
ARG2	1.66e-13	0.368483	5.55e-09
TRAP1	2.69e-193	0.368073	9.04e-189
SNAPC1	7.32e-135	0.367888	2.45e-130
PLAC8	1.51e-135	0.367095	5.06e-131
NME1	2.3e-64	0.366539	7.73e-60
MRPS12	3.1e-133	0.361667	1.04e-128
RPL7A	4.47e-103	0.359202	1.5e-98
EEF2	5.98e-128	0.35896	2e-123
DLX6	9.18e-181	0.357898	3.08e-176
SEC22B	4.6e-21	0.357831	1.54e-16
ETFB	1.7e-24	0.357521	5.69e-20
EXOSC5	1.7e-108	0.357479	5.7e-104
CLUAP1	1.43e-153	0.35708	4.79e-149
MTHFD1	2.24e-114	0.35615	7.51e-110
C11orf1	6.25e-144	0.354963	2.1e-139
ATP2B1-AS1	3.13e-158	0.354872	1.05e-153
HCFC1R1	1.1e-137	0.354676	3.67e-133
BMP2	3.44e-186	0.353503	1.15e-181
MT-ND5	3.29e-128	0.352471	1.1e-123
MAFF	1.36e-187	0.349966	4.57e-183
LAGE3	4.15e-70	0.348846	1.39e-65
GADD45GIP1	2.19e-101	0.347259	7.36e-97
POLR3K	1.42e-104	0.346196	4.76e-100
ALKBH7	2.63e-72	0.346148	8.81e-68
IDH3G	8.04e-109	0.345033	2.7e-104
SGF29	1.1e-159	0.345023	3.7e-155
TMEM97	2.66e-83	0.343975	8.92e-79
FAM96B	1.47e-95	0.343936	4.92e-91
RGS10	4.27e-187	0.342116	1.43e-182
CETN2	4.47e-85	0.341235	1.5e-80
RBBP7	2.25e-70	0.340912	7.56e-66
RPLP2	1.11e-153	0.339944	3.74e-149
RUNX1	1.72e-112	0.339929	5.77e-108
NANS	1.07e-95	0.339561	3.58e-91
GPM6B	1.2e-212	0.339042	4.01e-208
PSMG2	3.57e-103	0.337866	1.2e-98
BAZ1A	7.51e-103	0.336821	2.52e-98
DYNLT3	1.9e-72	0.336625	6.37e-68
GSPT1	6.02e-102	0.336071	2.02e-97
ETV5	1.35e-204	0.336062	4.54e-200
CCNL1	6.7e-77	0.335548	2.25e-72
RSPH1	1.88e-131	0.334535	6.29e-127
BCAP31	2.57e-95	0.332613	8.62e-91
TSPYL5	2.35e-270	0.332464	7.88e-266
HIST2H2BE	1.37e-92	0.331791	4.58e-88
REX1BD	1.08e-101	0.331385	3.63e-97
NDUFB10	1.53e-90	0.330344	5.15e-86
TRIM38	8.12e-207	0.330142	2.72e-202
ACTG1	1.5e-90	0.32855	5.02e-86
LMNA	6.75e-83	0.327761	2.27e-78
UBC	2.72e-50	0.327746	9.13e-46
CITED1	2.07e-113	0.327107	6.95e-109
PLA2G16	5.33e-116	0.325838	1.79e-111
VAPA	4.04e-90	0.325525	1.35e-85
CENPN	2.37e-56	0.32468	7.94e-52
APEX1	5.92e-80	0.323999	1.99e-75
KLF10	1.05e-97	0.323788	3.51e-93
RAB40C	1.06e-166	0.323472	3.54e-162
SLC6A20	1.34e-267	0.322504	4.51e-263
KLF4	3.37e-88	0.322477	1.13e-83
EIF4A2	1.75e-94	0.321641	5.89e-90
SLC12A2	1.14e-117	0.320775	3.81e-113
LONRF1	4.62e-127	0.320509	1.55e-122
BRIX1	6.76e-95	0.31991	2.27e-90
KLF5	2.97e-69	0.319591	9.97e-65
CIB1	2.99e-19	0.318838	1e-14
ELP2	2.02e-117	0.31868	6.77e-113
SLC26A2	4.68e-141	0.3183	1.57e-136
RTL8A	1.26e-82	0.317621	4.22e-78
SKAP1	1.26e-187	0.317235	4.24e-183
NOSIP	6.74e-110	0.316552	2.26e-105
GADD45B	2.59e-82	0.314885	8.68e-78
CEACAM6	2.86e-186	0.314482	9.6e-182
HIST1H2AE	7.33e-86	0.313914	2.46e-81
NACA	3.53e-86	0.313348	1.19e-81
RAMP1	8e-77	0.313077	2.68e-72
GCHFR	2.71e-66	0.312742	9.11e-62
TSPYL2	5.41e-74	0.312723	1.81e-69
CAMTA1	1.14e-65	0.312569	3.82e-61
EIF2S3	2.22e-106	0.312318	7.43e-102
CDKAL1	3.27e-69	0.312059	1.1e-64
LIFR	8.86e-42	0.311489	2.97e-37
MALT1	8.84e-65	0.310693	2.96e-60
PPP4C	2.16e-98	0.310584	7.24e-94
DKC1	2.53e-71	0.309453	8.47e-67
LINC00958	2.57e-120	0.309349	8.63e-116
PYGL	9.79e-142	0.308934	3.28e-137
LPIN1	1.34e-63	0.308781	4.49e-59
SLC35A3	3.29e-116	0.308699	1.1e-111
RPN2	1.11e-21	0.308566	3.73e-17
TIMM9	9.14e-101	0.308479	3.07e-96
SPSB3	6.75e-117	0.30822	2.26e-112
TMEM54	3.62e-105	0.308144	1.21e-100
MRPS34	1.26e-96	0.308069	4.24e-92
RUVBL2	5.53e-91	0.307596	1.85e-86
PABPC1	3.4e-20	0.307493	1.14e-15
TRMT9B	1.52e-66	0.30675	5.11e-62
SLC27A5	2.16e-198	0.305861	7.23e-194
ZNF462	1.37e-96	0.30562	4.58e-92
CDT1	3.8e-53	0.305259	1.27e-48
HIGD2A	8.84e-57	0.304459	2.97e-52
SIX4	4.57e-144	0.303992	1.53e-139
KLF2	2.9e-129	0.303962	9.71e-125
BBX	1.01e-95	0.30378	3.4e-91
ZFAS1	2.36e-15	0.302952	7.92e-11
CHMP4A	1.67e-90	0.302107	5.61e-86
FTL	7.2e-46	0.301735	2.41e-41
ELOB	2.21e-72	0.301555	7.43e-68
KLK12	3.39e-42	0.300884	1.14e-37
METTL9	4.21e-97	0.30057	1.41e-92
PSMA3	7e-58	0.300107	2.35e-53
YBEY	5.08e-107	0.299338	1.7e-102
GALNT1	6.99e-77	0.29901	2.34e-72
GPRC5B	5e-168	0.298458	1.68e-163
FANCF	5.16e-111	0.298408	1.73e-106
MEOX2	2.45e-247	0.298182	8.2e-243
TMEM173	1.7e-146	0.296407	5.71e-142
NXPH4	3.85e-66	0.295972	1.29e-61
HOXB-AS3	1.98e-129	0.295521	6.64e-125
ABHD3	2.95e-76	0.294949	9.89e-72
ME2	1.18e-83	0.293516	3.96e-79
YPEL3	2.07e-78	0.293366	6.94e-74
RAD23B	2.74e-102	0.293194	9.2e-98
EBP	1.62e-61	0.292875	5.43e-57
AKAP1	3.56e-96	0.292854	1.19e-91
UNG	2.84e-39	0.289043	9.54e-35
RIBC2	3.54e-129	0.288523	1.19e-124
AL512625.3	7.46e-174	0.288177	2.5e-169
GPX4	2.96e-69	0.287056	9.93e-65
ESD	9.25e-83	0.286672	3.1e-78
FKBP8	2.14e-71	0.286174	7.16e-67
MAF	1.48e-41	0.284742	4.97e-37
CDIPT	1.04e-113	0.284536	3.49e-109
TCTEX1D2	1.29e-57	0.28328	4.33e-53
OTULINL	8.91e-70	0.283018	2.99e-65
KITLG	1.1e-91	0.282087	3.7e-87
VCAN	6.65e-183	0.28134	2.23e-178
RAI14	1.29e-97	0.281004	4.34e-93
SORL1	1.67e-104	0.280901	5.6e-100
IER3IP1	1.46e-53	0.280526	4.89e-49
MACROD1	3.64e-103	0.280378	1.22e-98
MIDN	1.82e-60	0.279987	6.1e-56
LHFPL6	1.95e-89	0.279834	6.53e-85
FARSA	2.77e-86	0.279456	9.28e-82
TBL1X	1.3e-161	0.279396	4.35e-157
NFATC3	3.05e-95	0.279279	1.02e-90
USP27X	4.39e-112	0.279266	1.47e-107
RAP1B	1.93e-67	0.278884	6.47e-63
ESPN	2.08e-88	0.278475	6.96e-84
VKORC1	7.31e-59	0.277005	2.45e-54
COX7C	1.05e-55	0.276609	3.51e-51
CTSC	9.54e-113	0.276597	3.2e-108
SLC19A2	4.07e-124	0.276284	1.36e-119
PKIB	7.18e-41	0.275133	2.41e-36
TMEM30B	8.89e-63	0.274599	2.98e-58
UTRN	4.51e-74	0.274335	1.51e-69
INAFM1	5.11e-49	0.274213	1.71e-44
HSP90AA1	6e-124	0.273701	2.01e-119
SNHG12	7.29e-32	0.273629	2.45e-27
RPL21	3.42e-67	0.273256	1.15e-62
ISYNA1	1.04e-99	0.273211	3.5e-95
DAD1	7.73e-75	0.273104	2.59e-70
MLEC	2.54e-62	0.273015	8.51e-58
EGR2	1.81e-145	0.272898	6.08e-141
RPL38	1.09e-68	0.272712	3.66e-64
PSD3	2.22e-88	0.27133	7.44e-84
S100A13	1.45e-51	0.271209	4.87e-47
ANXA4	1.09e-129	0.270352	3.65e-125
HIST1H2BD	7.91e-95	0.26805	2.65e-90
AATF	1.11e-90	0.267967	3.73e-86
FAM213A	4.76e-50	0.266834	1.6e-45
ASNA1	2.51e-70	0.26668	8.41e-66
C9orf116	2.59e-83	0.265952	8.7e-79
FOXJ1	3.4e-154	0.265595	1.14e-149
SDCBP	4.25e-41	0.265239	1.43e-36
C12orf45	6.22e-80	0.265015	2.09e-75
FERMT3	4.96e-137	0.264753	1.66e-132
BFAR	3.25e-93	0.26457	1.09e-88
STUB1	3.41e-68	0.264283	1.14e-63
BAX	2.11e-50	0.264056	7.09e-46
GDE1	8.42e-76	0.263371	2.82e-71
WDR83OS	3.63e-76	0.263121	1.22e-71
HOXB7	2.97e-68	0.262782	9.98e-64
NUBP2	2e-71	0.262523	6.72e-67
MRPL52	4.16e-62	0.262409	1.4e-57
SMARCD2	3.97e-93	0.26197	1.33e-88
NEB	3.47e-57	0.261877	1.16e-52
COQ7	7.07e-120	0.26105	2.37e-115
WLS	5.95e-149	0.260613	1.99e-144
PPA1	6.55e-57	0.260288	2.2e-52
MAL2	1.84e-55	0.260186	6.16e-51
SPAG4	2.27e-56	0.260134	7.63e-52
PRSS8	1.08e-165	0.25975	3.62e-161
TNFAIP8	3.64e-135	0.259364	1.22e-130
EMC2	9.45e-85	0.258822	3.17e-80
SEPHS2	6.22e-113	0.258024	2.09e-108
EDIL3	8.18e-145	0.257313	2.74e-140
NUBP1	1.35e-121	0.256428	4.52e-117
HSD17B10	2.87e-41	0.256255	9.63e-37
ECSIT	2.29e-84	0.255004	7.68e-80
DPH5	2.12e-121	0.254042	7.1e-117
TIMM13	1.08e-49	0.25398	3.61e-45
HIST1H2AC	1.2e-18	0.253517	4.03e-14
RABAC1	6.91e-51	0.253057	2.32e-46
CTU1	4.6e-103	0.252525	1.54e-98
OFD1	1.96e-76	0.252307	6.57e-72
FSTL1	1.62e-126	0.252281	5.44e-122
C14orf119	4.3e-69	0.252157	1.44e-64
SNRPE	1.32e-42	0.251698	4.43e-38
PDE5A	8.7e-82	0.251427	2.92e-77
BLVRB	2.59e-91	0.250105	8.69e-87
SCARB1	5.62e-104	0.249936	1.89e-99
NDUFB7	2.23e-57	0.249875	7.49e-53
DNAH11	5.85e-88	0.249866	1.96e-83
ANKRD11	9.48e-46	0.249758	3.18e-41
TMEM219	2.45e-66	0.249004	8.21e-62
MEX3C	1.3e-80	0.248971	4.35e-76
ACYP1	1.87e-38	0.248911	6.29e-34
TNNT1	7.09e-23	0.248259	2.38e-18
CNN3	2.47e-32	0.248122	8.29e-28
PRMT1	2.25e-54	0.248058	7.56e-50
SFN	1.96e-15	0.247894	6.59e-11
RNF138	2.68e-76	0.247155	8.98e-72
SGK1	1.27e-81	0.246306	4.27e-77
PGRMC1	4.45e-62	0.24607	1.49e-57
FRMD3	2.04e-127	0.245011	6.84e-123
IQCK	1.05e-123	0.244883	3.52e-119
SNRPD2	3.03e-71	0.244509	1.02e-66
BCL6	4.14e-139	0.244263	1.39e-134
NR0B1	3.06e-94	0.243998	1.02e-89
ZNF593	5.16e-67	0.243962	1.73e-62
CISD1	1.09e-76	0.243903	3.66e-72
VAMP8	3.21e-45	0.242495	1.08e-40
EIF1AX	1.6e-50	0.241905	5.38e-46
TNNC2	1.51e-53	0.241143	5.05e-49
ZFYVE21	1.07e-84	0.240974	3.6e-80
2022-09-06	1.11e-131	0.240894	3.71e-127
FZD2	7.33e-56	0.240322	2.46e-51
TUSC1	5.06e-155	0.240243	1.7e-150
APOPT1	3.14e-63	0.239941	1.05e-58
RPL9	7.99e-59	0.239045	2.68e-54
SKP1	1.79e-60	0.238982	5.99e-56
UBALD1	1.54e-118	0.238323	5.17e-114
DEXI	5e-99	0.237308	1.68e-94
ACAA2	4.57e-65	0.237245	1.53e-60
MAGED2	3.06e-24	0.236897	1.03e-19
CORO1C	8.46e-66	0.236693	2.84e-61
CMTR2	9.24e-90	0.235874	3.1e-85
LSR	8.19e-83	0.235537	2.75e-78
PIN4	4.49e-58	0.235486	1.51e-53
PHF19	3.36e-48	0.235073	1.13e-43
ORAI1	6.92e-109	0.234795	2.32e-104
PPP1CC	2.05e-68	0.234541	6.89e-64
RPGR	3.39e-95	0.233961	1.14e-90
UGT2A1	8.31e-180	0.233683	2.79e-175
NOB1	2.79e-102	0.233363	9.35e-98
SAMD4B	1.88e-72	0.233189	6.29e-68
IRF9	5.58e-100	0.231755	1.87e-95
ERCC4	1.29e-113	0.23117	4.32e-109
NPM1	2.28e-47	0.231103	7.64e-43
NBL1	3.43e-83	0.231	1.15e-78
PDHA1	3.73e-57	0.230021	1.25e-52
TXLNG	6.07e-72	0.228842	2.04e-67
CLNS1A	2.56e-52	0.228719	8.57e-48
CHRNA3	1.65e-151	0.228684	5.54e-147
HMOX2	8.13e-89	0.228608	2.73e-84
ERCC1	2.84e-64	0.228226	9.54e-60
PLEKHA1	3.58e-42	0.227627	1.2e-37
TMEM99	1.9e-34	0.227452	6.39e-30
PNMA6A	9.89e-82	0.227363	3.32e-77
ATP5F1A	2.14e-45	0.22717	7.19e-41
PGP	1.67e-31	0.227007	5.59e-27
TMEM98	5.59e-32	0.226979	1.87e-27
ZNF720	2.57e-106	0.22619	8.61e-102
SRGAP1	1.42e-48	0.225819	4.75e-44
CSTB	4.64e-20	0.225445	1.56e-15
FN1	8.42e-06	0.223908	0.282266
PLOD2	1.77e-79	0.223746	5.92e-75
IFI16	1.28e-93	0.222709	4.31e-89
TMEM47	7.16e-80	0.22247	2.4e-75
CD2BP2	3.09e-82	0.222292	1.04e-77
ATP5MC1	1.81e-28	0.222291	6.06e-24
KAT8	3.68e-93	0.222059	1.23e-88
NPC2	9.69e-23	0.222041	3.25e-18
LY6E	1.49e-62	0.221506	4.99e-58
HERPUD1	1.37e-48	0.221408	4.6e-44
FAM50A	1.8e-46	0.221361	6.05e-42
CHCHD2	9.21e-53	0.221288	3.09e-48
NR2C2AP	3.25e-72	0.220951	1.09e-67
PTP4A1	7.02e-58	0.220059	2.35e-53
TOMM7	4.39e-36	0.21979	1.47e-31
CLDN11	2.22e-96	0.219681	7.46e-92
PAQR4	3.21e-41	0.21965	1.08e-36
PSME2	1.46e-36	0.218803	4.9e-32
SPOCK3	8.61e-81	0.218489	2.89e-76
CIRBP	0.646571	0.218167	1
ZBED5-AS1	3.09e-96	0.217419	1.04e-91
COX6B1	9.14e-64	0.217397	3.07e-59
GPATCH8	2.36e-41	0.217312	7.9e-37
SSBP4	3.94e-51	0.217222	1.32e-46
MGST1	9.2e-44	0.216497	3.08e-39
MYO1D	4.72e-73	0.216418	1.58e-68
SERTAD1	2.71e-82	0.216385	9.08e-78
ARF6	1.64e-34	0.216103	5.51e-30
TIMM50	4.52e-58	0.215893	1.52e-53
BAALC	1.03e-52	0.21579	3.44e-48
HHLA3	2.18e-116	0.215687	7.3e-112
APEX2	2.17e-80	0.21491	7.27e-76
SATB1	5.92e-101	0.214562	1.99e-96
FUZ	8.83e-80	0.214555	2.96e-75
MLF1	4.08e-46	0.214169	1.37e-41
AAMDC	5.47e-53	0.213623	1.83e-48
TSR3	3.58e-73	0.213022	1.2e-68
HMGB3	9.11e-25	0.212827	3.06e-20
ARL2BP	3.53e-58	0.212812	1.18e-53
SPTSSA	5.6e-46	0.212666	1.88e-41
GTF2F2	3.58e-61	0.212262	1.2e-56
DNAJB9	3.75e-56	0.211715	1.26e-51
UXS1	7.14e-69	0.21127	2.39e-64
PFN2	5.23e-54	0.210933	1.75e-49
MRPS33	1.03e-39	0.210733	3.46e-35
RDH10	3.96e-75	0.210089	1.33e-70
SRRM2	2.3e-48	0.209843	7.71e-44
NGDN	2.35e-78	0.209473	7.87e-74
CLIC1	4.42e-86	0.209187	1.48e-81
KCNA1	9.77e-94	0.208662	3.28e-89
THOC6	2.38e-82	0.208247	7.99e-78
PAK3	8.47e-29	0.207985	2.84e-24
PRDX2	1.02e-35	0.207708	3.42e-31
LIMS1	7.81e-37	0.207572	2.62e-32
APLP2	1.86e-15	0.207294	6.22e-11
CXorf40B	3.31e-161	0.206919	1.11e-156
ALDH1A1	5.09e-35	0.20647	1.71e-30
TMEM238	8.03e-21	0.206285	2.69e-16
SRGAP2C	1.43e-29	0.205938	4.8e-25
LIMA1	1.63e-44	0.205864	5.48e-40
CMTM7	6.81e-101	0.205367	2.28e-96
IMPDH2	1.91e-48	0.205116	6.4e-44
TIPARP	4.62e-85	0.204896	1.55e-80
ARNTL	2.47e-87	0.204767	8.29e-83
GRN	1.11e-53	0.204399	3.74e-49
SERGEF	1.79e-45	0.2041	5.99e-41
RAD23A	1.85e-31	0.203983	6.2e-27
EIF1	7.22e-53	0.203922	2.42e-48
ZNF131	1.72e-45	0.203888	5.77e-41
ATP2B4	3.02e-102	0.203658	1.01e-97
TOGARAM1	1.26e-76	0.203429	4.22e-72
NAA10	1.28e-37	0.203241	4.29e-33
NDUFV2	4.92e-37	0.202747	1.65e-32
TRIB1	1.96e-76	0.202257	6.59e-72
RBM42	3.14e-44	0.202247	1.05e-39
PPP1R3B	4.82e-66	0.202221	1.62e-61
RUVBL1	2.2e-35	0.20164	7.38e-31
UBASH3B	7.75e-147	0.201258	2.6e-142
PEPD	0.00132223	0.201142	1
CHD9	3.65e-53	0.201107	1.23e-48
WDR13	1.02e-57	0.199818	3.43e-53
PIGN	1.51e-87	0.199339	5.07e-83
STEAP3	2.16e-133	0.199044	7.23e-129
CORO1A	3.28e-63	0.198756	1.1e-58
RBMS1	6.26e-65	0.198139	2.1e-60
XAB2	9.16e-66	0.197941	3.07e-61
CHMP4C	1.34e-20	0.197859	4.5e-16
MAPK4	1.18e-104	0.197822	3.97e-100
AL133453.1	9.45e-35	0.197628	3.17e-30
ECH1	5.32e-45	0.197606	1.78e-40
LPP	2.19e-63	0.19758	7.35e-59
GSDMD	2.25e-112	0.197496	7.55e-108
PRDX6	1.11e-31	0.197328	3.71e-27
RMI2	1.78e-68	0.195984	5.96e-64
ABRACL	3.85e-47	0.195466	1.29e-42
MYLIP	4.27e-58	0.194993	1.43e-53
TRIM14	1.06e-83	0.194922	3.56e-79
RRAGA	4.02e-39	0.194513	1.35e-34
LACTB2	4.75e-67	0.194235	1.59e-62
GNG12	1.01e-137	0.194048	3.39e-133
MRPS36	3.14e-34	0.193737	1.05e-29
SMIM22	3.83e-43	0.193701	1.28e-38
RBBP6	1.4e-43	0.19346	4.71e-39
APMAP	4.89e-32	0.193414	1.64e-27
PNP	2.82e-34	0.193211	9.46e-30
MRPL4	4.53e-41	0.192784	1.52e-36
LAS1L	1.05e-65	0.19275	3.53e-61
CAMLG	1.54e-40	0.192096	5.17e-36
SPAG1	1.61e-49	0.192084	5.4e-45
PMEPA1	4.35e-29	0.191897	1.46e-24
FAM172A	1.08e-55	0.191733	3.62e-51
GPT2	3.68e-61	0.191684	1.23e-56
AGL	3e-54	0.19163	1.01e-49
LAMP2	9.88e-54	0.191586	3.31e-49
PPIL6	1.13e-93	0.191154	3.78e-89
NTAN1	3.35e-64	0.190697	1.12e-59
ZNF622	2.12e-60	0.190371	7.11e-56
LINC00683	6.39e-84	0.190076	2.14e-79
DNAJC19	3.59e-34	0.189867	1.21e-29
CYTOR	9.19e-35	0.189858	3.08e-30
FCGRT	2.64e-14	0.18983	8.86e-10
GRAMD1A	3.75e-52	0.188941	1.26e-47
CDC26	6.46e-36	0.188452	2.17e-31
SERP1	6.05e-31	0.188201	2.03e-26
EXOSC6	6.6e-51	0.1878	2.21e-46
TMEM159	4.58e-91	0.18757	1.53e-86
PITPNC1	8.43e-80	0.186984	2.83e-75
HOMER3	1.09e-93	0.186966	3.66e-89
GLRX3	1.15e-46	0.186664	3.87e-42
FAM167A	4.62e-83	0.186423	1.55e-78
CA8	8.77e-33	0.186316	2.94e-28
FZD8	1.83e-58	0.1862	6.14e-54
NUDT21	1.85e-44	0.186196	6.2e-40
SERINC5	1.17e-153	0.186177	3.92e-149
H2AFJ	4.03e-53	0.185743	1.35e-48
AGTRAP	4.48e-76	0.18552	1.5e-71
DUSP16	5.43e-109	0.185253	1.82e-104
MGST3	1.25e-19	0.185143	4.2e-15
RASSF8	5.14e-36	0.185066	1.72e-31
NFATC2IP	6.82e-54	0.18449	2.29e-49
FKBP3	2.4e-27	0.184272	8.03e-23
ATP6V0E1	5.95e-55	0.183947	2e-50
ARMCX6	7.81e-24	0.183899	2.62e-19
ZNF511	4.16e-34	0.18352	1.39e-29
EPHX1	2.3e-31	0.183273	7.72e-27
RAB9A	4.99e-51	0.182633	1.68e-46
IRF3	5.05e-43	0.182596	1.69e-38
NAE1	1.7e-27	0.182371	5.71e-23
CMC2	2.06e-13	0.182299	6.9e-09
KEAP1	9.88e-52	0.182201	3.31e-47
MAGT1	4.33e-49	0.181545	1.45e-44
ARRDC2	1.52e-82	0.181454	5.09e-78
SOD1	4.11e-28	0.181417	1.38e-23
DEFB1	7.21e-18	0.181413	2.42e-13
GFER	2.04e-62	0.181225	6.83e-58
SPATA33	2.84e-36	0.181096	9.53e-32
URI1	7.76e-45	0.180206	2.6e-40
POLR2G	4.92e-31	0.179607	1.65e-26
RHOJ	8.89e-62	0.179429	2.98e-57
RAC1	5.07e-27	0.179426	1.7e-22
USP9X	6.24e-43	0.179165	2.09e-38
DUSP4	4.4e-35	0.179152	1.47e-30
TCEA3	2.76e-58	0.179125	9.25e-54
CPVL	7.74e-69	0.179044	2.6e-64
SNRPF	1.59e-35	0.17888	5.34e-31
SNHG8	4.67e-13	0.178173	1.57e-08
C1QBP	4.49e-36	0.17788	1.51e-31
RPS3A	6e-50	0.177698	2.01e-45
PSMA5	1.26e-34	0.177552	4.22e-30
NHP2	1.3e-19	0.177496	4.37e-15
IRAK1	1.14e-59	0.17747	3.84e-55
SNRPD3	7.48e-32	0.177133	2.51e-27
DDAH2	1.8e-68	0.176852	6.04e-64
UTP18	1.95e-45	0.176844	6.53e-41
AGPAT2	2.35e-18	0.17676	7.87e-14
AARD	6.27e-76	0.176585	2.1e-71
IRF2BPL	2.37e-47	0.176451	7.95e-43
TGIF1	9.07e-26	0.176075	3.04e-21
ZNF766	2.31e-45	0.175893	7.75e-41
EIF4B	3.31e-28	0.175865	1.11e-23
HINT2	1.39e-24	0.175476	4.68e-20
GRAMD1B	1.04e-96	0.175472	3.47e-92
IDS	6.47e-46	0.175098	2.17e-41
GCNT1	2.66e-47	0.175056	8.94e-43
ZNF672	3.67e-47	0.174964	1.23e-42
ZNRF1	3.48e-46	0.174781	1.17e-41
FAHD1	5.47e-55	0.17472	1.83e-50
PSMG4	3e-40	0.174104	1.01e-35
SLC25A25	3.58e-41	0.173925	1.2e-36
TMEM107	3.88e-43	0.173453	1.3e-38
PLSCR1	1e-45	0.1732	3.36e-41
SNAPC2	3.93e-52	0.172921	1.32e-47
RBMX2	1.61e-33	0.172828	5.41e-29
EID3	5.2e-150	0.172615	1.74e-145
TATDN1	5.84e-32	0.172456	1.96e-27
TTC39B	2.65e-73	0.171611	8.89e-69
VRK3	1.08e-50	0.171203	3.62e-46
ZFHX3	2.88e-40	0.17114	9.67e-36
ATP2B1	1.07e-24	0.171038	3.58e-20
TSPO	1.5e-25	0.170987	5.02e-21
BCL2L12	4.13e-96	0.170913	1.38e-91
CXXC1	1.4e-53	0.170104	4.7e-49
SNX5	1.52e-39	0.170061	5.11e-35
USE1	1.32e-41	0.169721	4.42e-37
TRIM56	4.13e-30	0.169644	1.39e-25
GCH1	4.27e-24	0.169545	1.43e-19
NET1	4.36e-41	0.169442	1.46e-36
HOXB3	4.56e-53	0.169105	1.53e-48
FAM104A	2.28e-46	0.168985	7.65e-42
UBFD1	4.09e-68	0.168382	1.37e-63
XBP1	1.52e-73	0.168133	5.11e-69
SMIM19	2.01e-32	0.16799	6.75e-28
ADRA2A	4.52e-56	0.167933	1.52e-51
SOX1	6.59e-26	0.167822	2.21e-21
RPL5	1.36e-43	0.167679	4.56e-39
MKL2	8.88e-58	0.167478	2.98e-53
HIRIP3	5.01e-41	0.167289	1.68e-36
SLC17A6	7.43e-71	0.166782	2.49e-66
LYRM1	4.38e-63	0.166703	1.47e-58
SHMT2	1.02e-30	0.166686	3.41e-26
MLXIP	4.44e-37	0.166618	1.49e-32
NEDD4L	6.65e-45	0.166101	2.23e-40
TMEM147	3.29e-33	0.16599	1.1e-28
SMG1	1.26e-53	0.165969	4.24e-49
PIR	8.56e-91	0.165852	2.87e-86
SSBP1	7.51e-22	0.165471	2.52e-17
KXD1	2.86e-39	0.165306	9.6e-35
ASAP1	2.35e-48	0.165306	7.89e-44
DHRS4	1.09e-44	0.165245	3.65e-40
SELENOF	6.05e-31	0.165175	2.03e-26
CAVIN3	6.82e-35	0.165094	2.29e-30
NUP93	2.22e-64	0.164861	7.45e-60
NR1H2	3.07e-44	0.164854	1.03e-39
PAIP2	1.03e-28	0.164802	3.45e-24
LAPTM4A	2.33e-22	0.164707	7.83e-18
MCM7	7.42e-12	0.164604	2.49e-07
ZNF217	5.82e-50	0.164575	1.95e-45
NFKBIZ	2.52e-74	0.16449	8.44e-70
PPP2R5E	5.41e-24	0.164005	1.81e-19
RXYLT1	1.36e-37	0.163899	4.56e-33
HSBP1	3.38e-10	0.163851	1.14e-05
VPS35L	2e-71	0.163805	6.7e-67
ABHD17A	1.25e-37	0.162832	4.21e-33
PTPN2	1.8e-35	0.162591	6.05e-31
KCNK17	2.03e-58	0.162055	6.79e-54
MOSMO	4.14e-66	0.161658	1.39e-61
NKAP	1.08e-35	0.161608	3.64e-31
SYPL1	3.82e-35	0.161525	1.28e-30
OSBPL1A	5.7e-31	0.161223	1.91e-26
2022-03-11	1.28e-101	0.161222	4.31e-97
PHLPP1	1.54e-48	0.160914	5.18e-44
LGR4	3.73e-76	0.160894	1.25e-71
TIMM8A	3.47e-61	0.160777	1.16e-56
2022-09-01	2.54e-80	0.160493	8.53e-76
FOPNL	1.6e-47	0.160473	5.35e-43
DNAJA3	9.38e-60	0.160444	3.15e-55
SLIRP	6.75e-20	0.160235	2.26e-15
DLX2	1.22e-97	0.159378	4.1e-93
BET1	2.78e-46	0.159334	9.32e-42
COX7B	5.21e-29	0.159231	1.75e-24
GOLPH3L	6.94e-55	0.159207	2.33e-50
HOOK2	3.01e-32	0.158911	1.01e-27
SLC39A6	7.07e-27	0.158541	2.37e-22
SMAD4	5.35e-34	0.158521	1.79e-29
HAUS1	2.35e-20	0.158316	7.88e-16
DEUP1	1.02e-82	0.158272	3.4e-78
CBR3	7.84e-42	0.158169	2.63e-37
KCTD1	1.99e-86	0.157929	6.66e-82
EMD	2.66e-28	0.157233	8.92e-24
TAF1D	0.00240092	0.157172	1
HOXB5	1.01e-18	0.157155	3.4e-14
SLITRK6	3.51e-16	0.157077	1.18e-11
TAOK3	1.49e-58	0.157054	5.01e-54
RNASEH2B	3.86e-33	0.157001	1.29e-28
FAM234A	1.51e-52	0.156795	5.05e-48
PLEKHA5	1.59e-35	0.156718	5.33e-31
MS4A8	1.84e-05	0.156556	0.618387
USP31	7.66e-64	0.156406	2.57e-59
ACSF3	2.23e-44	0.156283	7.48e-40
TXNDC11	3.14e-75	0.155756	1.05e-70
FUNDC1	2.4e-40	0.155609	8.07e-36
C3orf58	3.84e-44	0.155023	1.29e-39
ALG13	1.48e-45	0.154873	4.97e-41
RRBP1	2.49e-35	0.154706	8.35e-31
HDAC5	5.78e-57	0.154681	1.94e-52
PHKB	9.66e-38	0.154348	3.24e-33
EMG1	7.4e-37	0.15415	2.48e-32
NIP7	2.46e-54	0.154021	8.26e-50
CHPT1	1.99e-42	0.153774	6.69e-38
CPD	5.64e-45	0.153771	1.89e-40
DNASE1	9.4e-70	0.153261	3.15e-65
RER1	1.35e-33	0.153238	4.54e-29
CLSTN1	8.16e-47	0.152929	2.74e-42
CDK5RAP3	1.64e-36	0.152737	5.52e-32
NUDC	3.27e-20	0.152377	1.1e-15
ADAM28	7.07e-31	0.152066	2.37e-26
SLC35A2	1.22e-66	0.151979	4.11e-62
KANSL1-AS1	8.95e-59	0.151403	3e-54
THOP1	1.72e-47	0.15138	5.77e-43
LINC02001	1.56e-23	0.151147	5.22e-19
DTNA	2.12e-25	0.150818	7.12e-21
SEC23A	7.79e-46	0.150808	2.61e-41
SLC25A36	6.13e-29	0.150576	2.06e-24
PSMC1	1.51e-26	0.150259	5.07e-22
DCTN5	3.29e-56	0.150167	1.1e-51
ANKS3	3.87e-57	0.149938	1.3e-52
KARS	8.45e-46	0.149816	2.83e-41
SNX7	3.94e-36	0.149643	1.32e-31
ATP11C	2.04e-75	0.149589	6.85e-71
BID	8.31e-33	0.149444	2.79e-28
NAMPT	2.47e-11	0.149066	8.27e-07
CCDC191	1.7e-75	0.148912	5.7e-71
MGAT4B	3.18e-53	0.148683	1.07e-48
TSPAN14	4.92e-52	0.148472	1.65e-47
UAP1	2.04e-39	0.148203	6.83e-35
MDH2	1.31e-26	0.147989	4.38e-22
CCNO	1.45e-89	0.147964	4.87e-85
EIF2A	8.36e-26	0.147515	2.8e-21
STXBP2	3.83e-61	0.147383	1.28e-56
GSTO1	1.63e-26	0.146758	5.46e-22
CFAP20	2.34e-33	0.146673	7.83e-29
APOO	1.59e-27	0.146631	5.32e-23
YES1	1.92e-25	0.146471	6.42e-21
ATP5MC2	4.18e-30	0.146284	1.4e-25
HELB	8.25e-64	0.146283	2.77e-59
COLGALT1	5.54e-54	0.146195	1.86e-49
SPG7	7.92e-39	0.146146	2.66e-34
TMEM243	1.27e-42	0.14605	4.27e-38
QTRT1	2.19e-44	0.145599	7.35e-40
DYNLL1	1.94e-08	0.145495	0.000649575
LTBR	3.55e-54	0.145489	1.19e-49
FAM117A	1.15e-71	0.145202	3.86e-67
ELK4	2.33e-46	0.144935	7.82e-42
SYP	2.38e-28	0.144729	7.99e-24
2022-03-01	5.4e-52	0.144706	1.81e-47
AP2A1	2.66e-46	0.144226	8.91e-42
SAV1	1.82e-30	0.144181	6.09e-26
NTMT1	5.94e-27	0.144132	1.99e-22
ASPH	6.11e-27	0.143845	2.05e-22
ORC6	1.96e-06	0.143786	0.0656843
DSE	4.88e-52	0.143607	1.64e-47
CUL4B	1.85e-71	0.143483	6.2e-67
LUC7L	1.46e-39	0.143307	4.88e-35
TXN	6.89e-09	0.143244	0.000231198
RPL31	3.98e-13	0.1432	1.34e-08
USP14	9.4e-20	0.14307	3.15e-15
BCL7C	2.11e-23	0.14259	7.08e-19
C16orf72	2.4e-49	0.14235	8.06e-45
TENT5A	2.92e-34	0.142124	9.81e-30
FAM192A	7.23e-32	0.142112	2.43e-27
C20orf27	1.86e-23	0.141931	6.23e-19
ENOSF1	9.62e-46	0.141669	3.23e-41
VMA21	6.67e-34	0.141552	2.24e-29
GAREM1	1.05e-26	0.141533	3.52e-22
TOMM40	9.56e-23	0.141467	3.21e-18
RNF24	2.44e-23	0.14144	8.17e-19
FAM3C	2.49e-21	0.141377	8.35e-17
HSD11B2	3.77e-40	0.141376	1.26e-35
ELOF1	4.8e-36	0.140943	1.61e-31
CAPNS1	3.04e-35	0.140892	1.02e-30
KRR1	2.38e-26	0.140598	7.98e-22
TMEM170A	4.18e-38	0.140579	1.4e-33
CCDC171	1.38e-54	0.140478	4.62e-50
UTP4	7.16e-51	0.140457	2.4e-46
PNPLA4	2.18e-35	0.140412	7.32e-31
IGFBPL1	1.03e-72	0.140099	3.46e-68
CTDSP2	5.79e-42	0.14009	1.94e-37
EMC8	2.99e-29	0.140034	1e-24
AP1S2	1.36e-26	0.140002	4.57e-22
RFXANK	7.05e-33	0.139949	2.36e-28
SMIM30	5.39e-43	0.139782	1.81e-38
DNAJC15	2.55e-29	0.139689	8.54e-25
C8orf59	2.47e-10	0.139405	8.29e-06
MED25	7.38e-43	0.138828	2.47e-38
DDHD1	1.35e-26	0.138687	4.52e-22
CBX4	3.65e-39	0.138549	1.22e-34
BAMBI	3.35e-43	0.138271	1.12e-38
DYM	1.73e-42	0.138228	5.79e-38
MRPL40	1.75e-38	0.137888	5.87e-34
COQ9	4.47e-38	0.137716	1.5e-33
CTNNA1	2.14e-38	0.137668	7.19e-34
PRMT5	4.69e-41	0.137457	1.57e-36
TULP3	7.92e-30	0.137376	2.66e-25
CAST	5.29e-17	0.137339	1.78e-12
PARVA	1.03e-71	0.137071	3.45e-67
DDX49	1.78e-32	0.136948	5.96e-28
CDCA4	1.3e-20	0.136836	4.37e-16
TUBA4A	2.94e-27	0.13676	9.85e-23
GEMIN2	6.82e-34	0.136613	2.29e-29
AP3S1	2.26e-38	0.136423	7.57e-34
MSL3	4.09e-42	0.136245	1.37e-37
AC060780.1	5.43e-38	0.136143	1.82e-33
TMEM67	8.5e-57	0.136077	2.85e-52
SF3B3	2.1e-22	0.136043	7.03e-18
ZNF581	4.97e-36	0.135952	1.67e-31
RHOC	1.35e-14	0.135651	4.53e-10
CNIH4	1.17e-32	0.135161	3.91e-28
GLUL	0.000121697	0.135059	1
RIDA	2.22e-59	0.135045	7.44e-55
AC244090.1	6.2e-41	0.134796	2.08e-36
ACOT13	1.41e-35	0.134705	4.72e-31
MAZ	8.15e-21	0.134686	2.73e-16
STX4	8.46e-63	0.134609	2.84e-58
TRAPPC3	1.72e-18	0.134396	5.77e-14
PDCD5	2.42e-23	0.134275	8.13e-19
THOC2	1.26e-20	0.134035	4.21e-16
CLPP	2.76e-22	0.133776	9.26e-18
DPCD	2.45e-33	0.133733	8.21e-29
BEX3	0.0197878	0.133653	1
TMEM150C	1.23e-26	0.133545	4.12e-22
CALCOCO2	7.33e-32	0.133484	2.46e-27
TBC1D24	3.59e-51	0.13322	1.2e-46
AC007952.4	2.41e-41	0.133042	8.09e-37
PSME1	1.71e-27	0.132609	5.74e-23
BOD1	4.38e-25	0.13249	1.47e-20
SIVA1	9.39e-20	0.131805	3.15e-15
EIF3L	3.96e-23	0.131615	1.33e-18
KCNK3	2.06e-24	0.131516	6.9e-20
SLC11A2	3.57e-13	0.131515	1.2e-08
FAM210A	7.26e-25	0.131422	2.44e-20
MAP1LC3B	2.27e-28	0.13141	7.6e-24
NDE1	8.47e-37	0.131288	2.84e-32
MTR	1.36e-46	0.13124	4.55e-42
ZNF205	1.96e-55	0.131155	6.57e-51
ETV6	2.03e-31	0.130575	6.82e-27
PTRHD1	2.25e-19	0.130504	7.54e-15
LTA4H	2.01e-36	0.130496	6.75e-32
NDUFS4	2.19e-23	0.130463	7.35e-19
ILVBL	2.06e-39	0.130444	6.92e-35
DGKH	1.71e-28	0.130387	5.74e-24
DCAF13	1.41e-24	0.130203	4.74e-20
TMEM256	8.17e-24	0.130131	2.74e-19
AL118516.1	6.77e-41	0.129999	2.27e-36
SERTAD4-AS1	1.31e-19	0.129773	4.39e-15
MAT2B	6.66e-71	0.129498	2.23e-66
ARHGEF26	2.44e-69	0.12943	8.2e-65
NFAT5	3.34e-48	0.129249	1.12e-43
TNFRSF12A	8.33e-05	0.129199	1
AARS	5.56e-44	0.129089	1.86e-39
NT5DC3	1.9e-52	0.128932	6.37e-48
THUMPD1	5.55e-28	0.128874	1.86e-23
CNDP2	3.82e-39	0.128813	1.28e-34
MSRB1	7.13e-38	0.128651	2.39e-33
TSPAN12	1.56e-63	0.128534	5.22e-59
SPNS1	1.01e-46	0.128472	3.38e-42
PFKP	2.67e-30	0.128394	8.96e-26
TBL3	1.48e-58	0.128095	4.98e-54
NKRF	1.67e-66	0.12797	5.6e-62
BNIP3L	1.15e-24	0.127649	3.87e-20
PMM2	8.42e-56	0.127551	2.82e-51
PCSK2	4.31e-39	0.127389	1.45e-34
PYCR2	3.63e-27	0.127378	1.22e-22
HOXB4	4.62e-39	0.127314	1.55e-34
ZNF579	4.85e-33	0.126847	1.63e-28
ABTB1	2.36e-66	0.126635	7.91e-62
TMEM41A	1.43e-32	0.126335	4.79e-28
POLR2I	1.73e-18	0.126233	5.81e-14
RASEF	5.5e-38	0.126162	1.84e-33
MBOAT7	9.64e-40	0.126132	3.23e-35
PLEKHH2	1.23e-30	0.12607	4.11e-26
EEF1AKMT4	4.25e-51	0.126046	1.42e-46
C8orf82	2.06e-06	0.126025	0.069178
ZNF275	3.66e-30	0.125882	1.23e-25
CCDC14	7.02e-21	0.125787	2.36e-16
MAGOHB	2.66e-20	0.125773	8.92e-16
TECR	3.01e-15	0.125601	1.01e-10
BCKDK	7.08e-38	0.125563	2.37e-33
ZNF324	3.91e-42	0.125329	1.31e-37
ZNF516	1.97e-44	0.125311	6.62e-40
ELMSAN1	9.45e-35	0.125229	3.17e-30
VAMP7	1.1e-55	0.125206	3.69e-51
ARPC3	1e-37	0.12518	3.37e-33
ATP6V1D	4.45e-17	0.125105	1.49e-12
NDEL1	1.22e-49	0.12509	4.1e-45
AIMP2	2.11e-36	0.124939	7.08e-32
CFDP1	6.97e-21	0.124893	2.34e-16
DMAC2	6.14e-31	0.124816	2.06e-26
WDR45	4.82e-31	0.124798	1.62e-26
TRMT1	6.98e-57	0.124779	2.34e-52
FAM120C	1.03e-59	0.12474	3.46e-55
FAM3A	9.02e-33	0.12461	3.02e-28
LPL	1.68e-12	0.124316	5.65e-08
LRRC14	2.32e-53	0.124306	7.79e-49
MRPL15	5.78e-24	0.124286	1.94e-19
IFT43	1.78e-28	0.124124	5.98e-24
CHMP2A	2.37e-17	0.123961	7.96e-13
MAPK3	2.21e-40	0.123678	7.42e-36
RPS8	2.79e-22	0.123377	9.36e-18
MAF1	1.7e-15	0.123174	5.7e-11
NPEPPS	1.42e-17	0.123147	4.77e-13
MUC20-OT1	2.02e-25	0.123119	6.76e-21
USP10	8.25e-24	0.122895	2.77e-19
SERPINE2	2.57e-30	0.122528	8.62e-26
C19orf53	5.69e-18	0.122441	1.91e-13
GTPBP3	2.92e-33	0.122396	9.79e-29
DPM1	4.61e-33	0.122364	1.55e-28
ZBTB48	2.43e-61	0.122093	8.16e-57
UFM1	6.38e-34	0.121989	2.14e-29
DUSP23	6.5e-15	0.121962	2.18e-10
RPS6KA5	1.65e-34	0.12186	5.53e-30
TMEM251	1.24e-22	0.121614	4.16e-18
AL031058.1	6.05e-59	0.121594	2.03e-54
CLDN7	1.28e-14	0.121542	4.3e-10
POLRMT	4.86e-46	0.121112	1.63e-41
SIX3	1.07e-14	0.121068	3.6e-10
ZNF397	4.21e-26	0.121037	1.41e-21
EIF2B2	6.11e-26	0.120962	2.05e-21
EBNA1BP2	6.63e-21	0.120669	2.22e-16
DNASE2	8.41e-24	0.120423	2.82e-19
ATF4	7.09e-15	0.120378	2.38e-10
PYCARD	3.29e-37	0.119862	1.1e-32
KRTCAP3	1.15e-59	0.119717	3.86e-55
WDR74	2.44e-40	0.119423	8.18e-36
RRS1	5.99e-44	0.119284	2.01e-39
FAM215B	2.55e-33	0.119022	8.54e-29
WASHC3	4.82e-23	0.11893	1.62e-18
TLE4	2.43e-27	0.118816	8.16e-23
WDR24	9.12e-49	0.118721	3.06e-44
NIPAL3	5.4e-35	0.118516	1.81e-30
ARAF	1.48e-37	0.118482	4.97e-33
TMEM186	5.85e-53	0.118432	1.96e-48
OTUD1	2.35e-50	0.118348	7.87e-46
TMX1	6.37e-22	0.118273	2.14e-17
ERI1	7.39e-38	0.118262	2.48e-33
MORF4L2	5.73e-19	0.118235	1.92e-14
RPS6KA1	2.55e-55	0.11823	8.57e-51
ISOC2	3.18e-31	0.118224	1.07e-26
ATP6V1B2	8.88e-13	0.118195	2.98e-08
AFMID	1.86e-36	0.118177	6.24e-32
TBCD	3.84e-11	0.117775	1.29e-06
TSC22D2	1.58e-33	0.117196	5.28e-29
ALDH16A1	7.67e-44	0.117116	2.57e-39
SHKBP1	1.38e-38	0.116888	4.62e-34
ERO1A	0.000146821	0.116822	1
CYB561	1.99e-28	0.116668	6.68e-24
ZNF395	5.68e-28	0.116389	1.9e-23
DERA	2.43e-19	0.116379	8.15e-15
PNMA1	2.26e-27	0.116303	7.58e-23
SPACA9	1.24e-26	0.115993	4.17e-22
THRA	9.94e-40	0.115757	3.33e-35
MED31	5.76e-32	0.115426	1.93e-27
ARID3A	1.31e-27	0.115334	4.4e-23
PIGA	6.17e-42	0.115223	2.07e-37
YPEL2	2.86e-32	0.115128	9.58e-28
CYB5B	1.54e-27	0.115117	5.18e-23
METTL23	3.14e-23	0.115048	1.05e-18
NOP16	4.7e-43	0.114979	1.58e-38
PHGDH	8.25e-07	0.114824	0.0276626
ESRRA	8.57e-31	0.114788	2.87e-26
ATP1B3	2.89e-16	0.114578	9.68e-12
KCTD5	3.77e-45	0.114485	1.26e-40
LMAN1	3.98e-09	0.114365	0.000133393
PBDC1	5e-25	0.114355	1.68e-20
LCA5	1.08e-35	0.114319	3.62e-31
ATP6V0D1	1.74e-14	0.114073	5.82e-10
ZNF480	5.14e-40	0.113825	1.72e-35
CD55	6.5e-06	0.113796	0.217883
YIPF6	1.52e-15	0.113765	5.09e-11
AP002748.3	2.56e-47	0.113087	8.59e-43
SEH1L	6.61e-32	0.113053	2.22e-27
TC2N	2.01e-21	0.11301	6.75e-17
SDHC	2.94e-18	0.112924	9.86e-14
GMPR2	1.46e-28	0.112666	4.89e-24
ZBTB20	1.1e-05	0.11262	0.36821
COG7	1.06e-56	0.112458	3.54e-52
SLFN13	5.53e-35	0.112396	1.85e-30
AC084033.3	3.7e-22	0.112164	1.24e-17
GIPC1	1.48e-27	0.111738	4.95e-23
PSMB5	1.98e-12	0.111649	6.64e-08
MTMR9	1.29e-27	0.111644	4.31e-23
TENT4B	5.97e-35	0.111409	2e-30
AK4	3.38e-09	0.111246	0.000113222
SLC44A1	8.58e-14	0.111118	2.88e-09
MGRN1	1.19e-39	0.111081	3.98e-35
LAMTOR5	4.37e-12	0.110997	1.47e-07
CCT5	2.88e-23	0.110596	9.67e-19
MPDZ	1.34e-40	0.110545	4.48e-36
ACAT1	9.24e-23	0.110436	3.1e-18
MACF1	0.314736	0.110407	1
PPP1CA	4.1e-14	0.110207	1.38e-09
EFTUD2	5.32e-33	0.110046	1.78e-28
NCOA7	0.457666	0.109999	1
NEK9	2.76e-15	0.10995	9.27e-11
RPL36A	4.74e-24	0.109819	1.59e-19
NUP37	1.51e-24	0.109789	5.05e-20
PPP1R12B	7.56e-25	0.109748	2.54e-20
FRAT2	1.58e-36	0.109734	5.29e-32
LSM4	1.93e-06	0.109646	0.0646271
CCDC59	3.28e-18	0.109539	1.1e-13
LONP2	1.1e-35	0.109372	3.68e-31
NME4	2.48e-35	0.109059	8.33e-31
YIF1A	9.62e-15	0.109034	3.23e-10
KLHL15	2e-34	0.108983	6.72e-30
BOP1	3.1e-37	0.108731	1.04e-32
NASP	2.3e-11	0.108623	7.7e-07
PDZD11	1.89e-16	0.108467	6.34e-12
CTSB	4.66e-16	0.108418	1.56e-11
TCEAL1	1.25e-33	0.108374	4.2e-29
TMEM108	1.38e-17	0.108305	4.62e-13
SLC35G2	1.64e-33	0.108055	5.49e-29
FBXO33	2e-38	0.107863	6.71e-34
C1GALT1C1	3.54e-32	0.107551	1.19e-27
AEBP2	5.78e-36	0.107322	1.94e-31
LSM14A	1.23e-17	0.107299	4.13e-13
MFHAS1	1.52e-24	0.107247	5.1e-20
TPGS2	1.49e-12	0.107236	5e-08
VCL	2.86e-45	0.107135	9.6e-41
RAD1	7.25e-20	0.106823	2.43e-15
LRP10	8.82e-40	0.106805	2.96e-35
LRRC59	1.12e-25	0.106526	3.76e-21
EXTL3	2.53e-31	0.106421	8.5e-27
DDX54	9.19e-37	0.106415	3.08e-32
SNTB2	1.9e-32	0.106211	6.38e-28
SLU7	2.08e-26	0.106168	6.98e-22
CREBBP	9.35e-27	0.106002	3.14e-22
YDJC	1.08e-28	0.105969	3.63e-24
WNK3	1.1e-30	0.105923	3.69e-26
FAM229B	2.53e-19	0.105922	8.47e-15
RNF13	2.25e-31	0.105719	7.56e-27
PRKAR1A	7.24e-14	0.10558	2.43e-09
EIF2S1	3.5e-22	0.105507	1.17e-17
PDK3	9.14e-33	0.105346	3.07e-28
MPHOSPH6	1.09e-22	0.105275	3.66e-18
LRRFIP1	2.04e-17	0.105195	6.83e-13
CHKA	1.37e-28	0.105158	4.6e-24
FERMT2	1.61e-11	0.105065	5.4e-07
JOSD2	1.78e-22	0.104847	5.96e-18
C16orf91	4.26e-40	0.104686	1.43e-35
PDPK1	1.44e-30	0.104611	4.82e-26
GLA	4.15e-45	0.104507	1.39e-40
C16orf45	9.04e-26	0.104463	3.03e-21
TRAPPC2L	4.73e-12	0.104437	1.59e-07
MRPS23	2.04e-14	0.104121	6.84e-10
HDHD2	3.88e-15	0.104026	1.3e-10
SMKR1	6.18e-13	0.103832	2.07e-08
OGT	1.28e-30	0.103807	4.3e-26
TIMMDC1	1e-15	0.103142	3.36e-11
DYNC1I1	2.82e-33	0.10295	9.45e-29
CREBRF	2.45e-37	0.102764	8.2e-33
PSPH	3.11e-35	0.102592	1.04e-30
WIPF2	4.56e-21	0.102347	1.53e-16
STOML2	1.55e-12	0.102168	5.2e-08
VAMP3	2.17e-33	0.102088	7.29e-29
ZADH2	6.06e-26	0.101972	2.03e-21
IQCG	1.04e-31	0.101942	3.47e-27
FRAS1	5.89e-32	0.101904	1.98e-27
LHX2	4.78e-05	0.101786	1
P2RX4	5.25e-34	0.101562	1.76e-29
MRPS21	4.6e-14	0.101449	1.54e-09
DCAF6	5.55e-32	0.101302	1.86e-27
HCCS	4.59e-31	0.101025	1.54e-26
DDB2	3.06e-23	0.100864	1.03e-18
PSENEN	9.6e-09	0.100781	0.000322027
TSPAN15	2.16e-35	0.100556	7.25e-31
FAM120A	2.55e-21	0.10039	8.54e-17
WDR89	2.32e-29	0.10034	7.79e-25
NSDHL	5.09e-42	0.100228	1.71e-37
PYCR1	3.97e-19	0.100126	1.33e-14
ITGA3	5.96e-20	0.0998793	2e-15
TLE1	3.04e-34	0.0998666	1.02e-29
JMJD8	2.75e-26	0.0998637	9.22e-22
MBD3	3.05e-20	0.0997827	1.02e-15
MAP2K3	7.48e-38	0.0997321	2.51e-33
TUBA1B	3.71e-10	0.0996795	1.24e-05
METTL15	1.41e-28	0.099673	4.72e-24
SLC38A6	4.09e-40	0.0994861	1.37e-35
LENG1	7.47e-24	0.0994066	2.51e-19
UTP25	2.67e-37	0.0993334	8.95e-33
ASPHD1	5.67e-30	0.0991552	1.9e-25
PRKAB1	1.95e-26	0.0990899	6.53e-22
C18orf21	1.37e-29	0.0988833	4.6e-25
ELAC1	2.07e-18	0.0987959	6.94e-14
SNRNP25	1.48e-18	0.0986362	4.95e-14
FAM210B	2.46e-15	0.0982843	8.24e-11
NDUFAF2	2.03e-35	0.0982478	6.79e-31
TBC1D10B	3.1e-30	0.0980381	1.04e-25
CDC34	6.71e-15	0.0979496	2.25e-10
PRDX5	0.238874	0.097752	1
ZFAND1	7.07e-10	0.0976297	2.37e-05
PDCD4	2.05e-23	0.097449	6.88e-19
UBXN6	7.66e-20	0.0971723	2.57e-15
CD3EAP	2.17e-32	0.0970899	7.29e-28
ASNS	6.62e-05	0.0969286	1
AKTIP	2.61e-34	0.0968435	8.75e-30
MRI1	2.23e-54	0.096713	7.47e-50
ATXN2L	6.45e-22	0.0965307	2.16e-17
TPGS1	2.43e-16	0.0964867	8.17e-12
RIOK3	9.26e-10	0.0963513	3.1e-05
CCDC85B	5.22e-17	0.0959739	1.75e-12
ANXA7	1.67e-32	0.0956784	5.61e-28
TIMM21	3.04e-25	0.0956536	1.02e-20
NUDT19	2.01e-34	0.0956409	6.74e-30
LONP1	2.9e-24	0.0955472	9.72e-20
MAP1S	4.2e-24	0.0954841	1.41e-19
MDM1	5.44e-21	0.0953956	1.82e-16
EIF3B	1.13e-27	0.0953662	3.78e-23
HNRNPH2	2.6e-17	0.0953126	8.71e-13
TOX	4.14e-26	0.0952357	1.39e-21
SKIL	1.07e-15	0.0952336	3.58e-11
MON1B	4.96e-23	0.0951849	1.66e-18
DNAJC2	7.47e-21	0.0951743	2.51e-16
SIAH2	1.82e-19	0.0951363	6.1e-15
TP53RK	2.13e-23	0.0951202	7.15e-19
CCNE1	1.21e-12	0.0948772	4.06e-08
PEMT	7.28e-25	0.0948692	2.44e-20
MRPL11	6.7e-10	0.0948533	2.25e-05
MRPS31	8.41e-22	0.0948332	2.82e-17
SIPA1L2	1.51e-20	0.0945913	5.07e-16
ZNF598	1.56e-52	0.0944319	5.24e-48
TCTN1	3.82e-27	0.094417	1.28e-22
LAPTM4B	1.42e-08	0.0943975	0.000476335
ADSS	2.19e-17	0.0943945	7.34e-13
FAM104B	6.03e-15	0.0943619	2.02e-10
OTUD5	3.62e-35	0.0943073	1.21e-30
MOSPD2	1.22e-37	0.0940909	4.1e-33
GK	5.95e-33	0.0938067	2e-28
NFIC	2.35e-11	0.0936984	7.87e-07
MRE11	2.55e-24	0.093262	8.55e-20
FTX	1.57e-31	0.0932173	5.27e-27
FAM207A	7.89e-17	0.0931239	2.64e-12
C19orf48	4.98e-10	0.0930699	1.67e-05
CD63	2.01e-06	0.0929685	0.0673206
UBE2A	5.82e-16	0.0929654	1.95e-11
GLG1	8.62e-18	0.0928667	2.89e-13
MLH3	1.42e-28	0.0928377	4.77e-24
CECR2	3.35e-38	0.0927744	1.12e-33
ZDHHC9	1.58e-18	0.0926485	5.3e-14
TRIM13	1.21e-22	0.0926201	4.06e-18
EPN1	3.7e-20	0.0921553	1.24e-15
B9D2	3.31e-26	0.0919054	1.11e-21
DAPK3	1.59e-26	0.0918388	5.32e-22
MRPL24	1.35e-29	0.0918018	4.54e-25
FZD6	2.62e-31	0.0916918	8.78e-27
SPATA7	1.33e-33	0.0916525	4.46e-29
NSMCE2	1.09e-20	0.0916262	3.65e-16
USP7	2.56e-18	0.0914815	8.59e-14
MRPS15	5.39e-05	0.0914088	1
RNF40	6.08e-29	0.0913595	2.04e-24
FDXR	5.77e-30	0.0912911	1.94e-25
TTC5	4e-28	0.0911296	1.34e-23
WDYHV1	1.13e-22	0.091089	3.8e-18
RPL37A	3.3e-08	0.090956	0.00110807
DEDD2	1.47e-20	0.0908353	4.92e-16
HMCES	2.19e-22	0.0905131	7.35e-18
TMEM260	6.58e-31	0.0904461	2.21e-26
SNRPB	2.05e-06	0.0902679	0.068743
KLHL36	3.74e-24	0.0900519	1.25e-19
EMC6	1.95e-13	0.0900159	6.54e-09
RHOT2	1e-27	0.0900085	3.36e-23
ENY2	2.84e-08	0.0899142	0.000952884
GON7	1.48e-17	0.0899006	4.97e-13
CSNK1G2	5.09e-14	0.0898351	1.71e-09
JMY	1.92e-25	0.089825	6.44e-21
GGA2	1.6e-20	0.0898235	5.36e-16
FBRS	1.4e-32	0.0897648	4.7e-28
RPLP1	2.68e-08	0.0896827	0.000898511
RTN4	0.00969218	0.0896356	1
SLC25A13	2.05e-23	0.0896148	6.87e-19
PEX10	4.53e-38	0.089523	1.52e-33
NME2	2.58e-40	0.0894492	8.64e-36
ZNF121	1.35e-24	0.0894426	4.53e-20
NFKBIB	1.04e-27	0.0892639	3.5e-23
KPTN	2.49e-20	0.0891331	8.35e-16
NFIX	7.65e-23	0.0890737	2.56e-18
POLR3E	1.29e-43	0.0890521	4.32e-39
AC036176.1	2.68e-18	0.0889614	8.99e-14
GRB7	2.44e-19	0.0889099	8.18e-15
IKZF4	6.49e-30	0.0886492	2.18e-25
ETFRF1	1.39e-21	0.0885075	4.66e-17
ALKBH5	1.31e-30	0.0884171	4.4e-26
FAM129B	4.26e-29	0.0883379	1.43e-24
QSOX1	5.19e-51	0.0882458	1.74e-46
MPND	1.53e-19	0.0881767	5.14e-15
C1orf56	6.35e-22	0.0880875	2.13e-17
CBFB	3.89e-20	0.0879322	1.3e-15
IL6ST	3.58e-29	0.0878493	1.2e-24
CCP110	2.63e-18	0.0878302	8.81e-14
TXNDC17	3.62e-19	0.0877879	1.21e-14
NIT2	4.26e-18	0.0874687	1.43e-13
TFPT	8.44e-20	0.0873599	2.83e-15
NHLRC3	2.92e-17	0.0873319	9.78e-13
TMED9	3.37e-08	0.0872832	0.00113134
OCEL1	1.52e-22	0.0871683	5.1e-18
ALG3	4.02e-23	0.0871499	1.35e-18
NUDT16L1	5.31e-12	0.0870883	1.78e-07
NLE1	3.94e-36	0.0870323	1.32e-31
KIAA2013	6.62e-11	0.0870254	2.22e-06
PIK3C3	9.88e-25	0.08691	3.31e-20
SWSAP1	3e-42	0.0868377	1.01e-37
C12orf10	3.57e-15	0.0867144	1.2e-10
ATP2A1-AS1	1.25e-20	0.0863925	4.18e-16
AP002360.1	5.78e-20	0.0862278	1.94e-15
RPS27L	9.08e-17	0.0861367	3.04e-12
PARN	3.12e-33	0.0860362	1.05e-28
CLDN12	1.11e-18	0.0858871	3.73e-14
POLR2H	4.91e-13	0.085685	1.65e-08
AC005921.2	2.14e-24	0.0856143	7.19e-20
KLF7	8.98e-26	0.0855476	3.01e-21
TMEM116	1.64e-25	0.0855437	5.5e-21
ALKBH2	2.52e-18	0.0853541	8.47e-14
ADM	0.572037	0.0850763	1
PAXIP1-AS1	3.96e-14	0.0850173	1.33e-09
MET	7.66e-24	0.0849891	2.57e-19
TRAPPC2	4.49e-26	0.0849577	1.5e-21
DNAJC21	4.66e-13	0.0848096	1.56e-08
LETMD1	5.2e-08	0.0846511	0.00174403
AMH	3.16e-16	0.0846066	1.06e-11
IER5L	0.253685	0.0843635	1
POP4	2.72e-14	0.0839989	9.12e-10
CNIH1	3.74e-15	0.0839876	1.26e-10
AXIN1	2.98e-29	0.083984	9.98e-25
TRIO	6.57e-23	0.0835933	2.2e-18
CAPN2	7.53e-18	0.0834196	2.53e-13
ISCA2	6.64e-13	0.0833572	2.23e-08
SLK	3.76e-12	0.0833534	1.26e-07
HMBS	4.91e-22	0.0832793	1.65e-17
LRRIQ1	2.24e-07	0.0831157	0.00752641
DNPEP	1.55e-28	0.0831092	5.2e-24
RBFOX1	5.83e-18	0.0830512	1.96e-13
MINCR	6.19e-13	0.0830251	2.08e-08
ZNF814	1.68e-17	0.0829703	5.64e-13
PUS1	8.11e-37	0.0829586	2.72e-32
FBXL16	6.05e-27	0.0829481	2.03e-22
GAD1	4.26e-13	0.0827336	1.43e-08
HSF1	8.24e-16	0.0826827	2.76e-11
CBY1	1.14e-18	0.0826215	3.82e-14
PPP2CB	2.64e-15	0.0825533	8.85e-11
DUSP10	2.63e-21	0.0823848	8.81e-17
VPS29	4.05e-08	0.0823087	0.00135997
RCL1	1.34e-33	0.0822592	4.51e-29
UROD	9.56e-28	0.0821202	3.21e-23
CALU	1e-08	0.0819952	0.000335568
ZDHHC2	5.34e-18	0.0818063	1.79e-13
DNMT1	1.45e-10	0.0817283	4.88e-06
ZCCHC2	2.84e-22	0.0814397	9.51e-18
ZNF524	3.71e-15	0.0813264	1.24e-10
SRI	1.73e-07	0.0813026	0.00580571
TYMS	5.11e-05	0.0810682	1
PWAR6	1.22e-20	0.0809992	4.09e-16
MTUS1	1.1e-19	0.0808219	3.68e-15
ERCC2	1.77e-27	0.0808046	5.94e-23
RCN1	9.16e-09	0.0807957	0.000307065
PKP2	8.41e-19	0.0806513	2.82e-14
UBQLN2	3.48e-21	0.080597	1.17e-16
FAM98C	3.37e-22	0.0804954	1.13e-17
RPL41	1.19e-10	0.080306	3.98e-06
MCM5	2.62e-12	0.0802774	8.79e-08
RRAGB	3.58e-29	0.0802555	1.2e-24
DPYSL3	9.23e-24	0.0801691	3.1e-19
SRRM4	2.29e-23	0.0800088	7.68e-19
CTNNBIP1	1.99e-19	0.0798267	6.68e-15
E2F4	9.7e-25	0.0798074	3.25e-20
RPA1	4.03e-23	0.0797836	1.35e-18
ANKRD9	2.58e-11	0.0796827	8.66e-07
SUSD6	9.17e-31	0.0795261	3.08e-26
CSNK2A2	3.39e-17	0.079516	1.14e-12
ANXA6	4.32e-26	0.0794701	1.45e-21
ELAVL4	8.19e-17	0.0794371	2.75e-12
ACTR10	4.29e-11	0.0793567	1.44e-06
FNDC3B	2.98e-27	0.0791129	9.99e-23
PQLC1	4.79e-16	0.0787688	1.61e-11
HK2	1.87e-10	0.0783971	6.28e-06
ZNF414	7.43e-21	0.0783542	2.49e-16
KRCC1	3.81e-12	0.0782832	1.28e-07
NINJ1	1.95e-14	0.0780139	6.53e-10
ZNF263	1.57e-32	0.0779047	5.28e-28
TMEM185A	4.74e-32	0.0778659	1.59e-27
BRCA1	1.88e-08	0.0778545	0.000630894
CDK10	1.65e-16	0.0777788	5.53e-12
LGALS8	2.47e-12	0.0776825	8.27e-08
PSMG1	4.37e-13	0.0775915	1.47e-08
PRAF2	7.8e-12	0.0774678	2.61e-07
MYO1E	2.67e-40	0.0773212	8.95e-36
C11orf71	3.03e-33	0.0771151	1.02e-28
NOS1AP	2.08e-28	0.0769904	6.98e-24
METTL22	2.93e-30	0.0768361	9.83e-26
RFWD3	5.23e-19	0.0767801	1.75e-14
RRNAD1	2.09e-29	0.07678	6.99e-25
EEF1B2	0.0501128	0.0766508	1
RPS18	0.00010106	0.076433	1
CDCA7	2.14e-09	0.0761449	7.18e-05
DNAJA2	1.38e-14	0.0759614	4.62e-10
C19orf24	2.11e-14	0.0759026	7.08e-10
SCAMP4	9.03e-16	0.075862	3.03e-11
MED24	4.35e-14	0.0758316	1.46e-09
NPRL3	2.28e-24	0.0758093	7.64e-20
DHRS7B	1.54e-28	0.0756139	5.16e-24
ERN1	3.55e-10	0.0755194	1.19e-05
SLFN11	3.36e-14	0.0755036	1.13e-09
HTATIP2	4.26e-16	0.0754879	1.43e-11
POLE2	1.33e-14	0.0754761	4.46e-10
KCTD13	6.77e-29	0.0754114	2.27e-24
TAF12	1.33e-13	0.075316	4.44e-09
NME7	9.07e-19	0.0751186	3.04e-14
PHKG2	3.19e-18	0.0748053	1.07e-13
TAZ	1.03e-28	0.0747741	3.47e-24
GNPNAT1	1.26e-14	0.0746734	4.23e-10
MTAP	3.35e-16	0.0746488	1.12e-11
PSMC6	1.58e-13	0.0745004	5.3e-09
TRIR	7.17e-07	0.074467	0.0240623
EIF3D	1.55e-10	0.0743824	5.21e-06
KIAA0319L	3.46e-25	0.0743577	1.16e-20
DAAM1	1.07e-09	0.0743111	3.61e-05
MRPL28	7.71e-07	0.0739022	0.0258593
PMM1	1.77e-16	0.0738513	5.94e-12
MIB1	1.37e-12	0.0738286	4.6e-08
MAP4K5	2.44e-20	0.0738235	8.18e-16
KBTBD3	4.28e-19	0.0736569	1.44e-14
M6PR	7.1e-24	0.0736515	2.38e-19
LRRC47	3.7e-29	0.0733801	1.24e-24
NCK1	7.92e-17	0.0733032	2.65e-12
BCOR	1.56e-12	0.073238	5.25e-08
TMED10	3.73e-15	0.0732128	1.25e-10
AMZ2	1.55e-19	0.0730785	5.18e-15
LRRCC1	4.72e-15	0.0725962	1.58e-10
MAT2A	1.76e-12	0.0724128	5.92e-08
DLK1	2.38e-25	0.0723942	8e-21
MGAT2	4.85e-22	0.0722615	1.63e-17
CCS	1.71e-18	0.0722075	5.74e-14
CCDC22	5.76e-25	0.0721579	1.93e-20
MED29	5.23e-17	0.0721491	1.75e-12
DCTN6	6.85e-09	0.0721309	0.000229571
PDXDC1	2.35e-24	0.0721268	7.87e-20
NUDCD1	1.17e-18	0.0717782	3.92e-14
TUBG1	1.52e-07	0.0716318	0.00508445
MAST1	9.38e-20	0.0715865	3.15e-15
ORMDL2	3.99e-12	0.0715261	1.34e-07
ZNF48	1.06e-21	0.0715012	3.57e-17
METTL1	1.63e-31	0.0713768	5.48e-27
NUAK2	5.61e-19	0.0713669	1.88e-14
RALBP1	4.76e-11	0.0713613	1.6e-06
SBNO2	1.24e-20	0.0713293	4.17e-16
SMPDL3A	1.41e-22	0.0711987	4.74e-18
AKAP11	5.59e-23	0.0711339	1.88e-18
CLMN	6.84e-17	0.0710357	2.29e-12
DAZAP2	8.46e-18	0.0709922	2.84e-13
TSC22D3	3.01e-07	0.0709728	0.0101115
FNTA	2.42e-11	0.0709321	8.1e-07
NSA2	5.87e-10	0.070932	1.97e-05
COG1	3.54e-22	0.0707658	1.19e-17
SRSF8	3e-17	0.0707346	1.01e-12
PSMB4	4.66e-10	0.070595	1.56e-05
ERV3-1	2.43e-22	0.0705037	8.16e-18
CTNNBL1	2.58e-09	0.0704427	8.66e-05
SDHAF3	7.84e-11	0.0704301	2.63e-06
PSMD4	1.16e-09	0.0703323	3.9e-05
SOCS6	2.69e-16	0.0703163	9.01e-12
SSR3	8.42e-05	0.070028	1
POLI	3.66e-24	0.0699485	1.23e-19
DGLUCY	2.45e-26	0.069795	8.21e-22
G6PD	2.26e-20	0.0693984	7.58e-16
PPP1R37	1.16e-17	0.0692006	3.87e-13
AC090152.1	1.3e-22	0.0689562	4.37e-18
MPV17L2	6.5e-14	0.0689036	2.18e-09
METTL3	8.63e-25	0.0688949	2.89e-20
AGAP3	1.05e-18	0.0687861	3.53e-14
SIAH1	4.33e-12	0.068683	1.45e-07
DUSP3	2.49e-16	0.0686306	8.34e-12
MPPE1	4.49e-15	0.068599	1.51e-10
ACD	3.78e-22	0.0685988	1.27e-17
SYAP1	4.76e-14	0.0685797	1.6e-09
XPO6	5.67e-21	0.0685517	1.9e-16
DYRK1B	4.77e-20	0.0685451	1.6e-15
FASTK	6.2e-15	0.0684273	2.08e-10
AKT1S1	2.71e-19	0.0683918	9.08e-15
ABR	1.09e-19	0.0682984	3.65e-15
RTL5	3.06e-09	0.0682935	0.000102476
ATP23	1.87e-15	0.0681915	6.27e-11
AK2	2.04e-11	0.068139	6.83e-07
CDV3	6.88e-10	0.0681227	2.31e-05
C16orf58	1.23e-24	0.0680901	4.13e-20
TRMT61A	2.6e-22	0.0680876	8.73e-18
UBXN11	4.85e-18	0.0680506	1.63e-13
RPL22L1	3.16e-17	0.0677384	1.06e-12
MRPL22	5.23e-10	0.0676669	1.75e-05
MRNIP	4.55e-21	0.0676465	1.52e-16
PRR14	1.09e-23	0.0676368	3.66e-19
RAB11FIP2	8.6e-11	0.0675875	2.88e-06
POLR2J	2.96e-05	0.0674403	0.99124
RNF19A	1.11e-12	0.0673321	3.72e-08
VGF	6.58e-13	0.0673142	2.21e-08
KDM7A	1.22e-07	0.0672405	0.00409666
SAAL1	1.15e-10	0.0671742	3.86e-06
PELI2	1.15e-12	0.0670697	3.86e-08
SNRPA	2.41e-08	0.0669463	0.000808996
STAG2	2.01e-12	0.0666931	6.73e-08
EPG5	3.1e-22	0.0666886	1.04e-17
DEF8	1.11e-06	0.0666802	0.0371479
C16orf87	3.24e-09	0.0666648	0.000108752
ZNF768	1.41e-23	0.0666184	4.74e-19
PSMB2	0.0141738	0.0665704	1
ZNF688	1.2e-20	0.0665058	4.02e-16
RALGAPA2	8.68e-17	0.0664407	2.91e-12
RABGGTB	2.4e-13	0.0663069	8.06e-09
DNAJC7	5.23e-09	0.066292	0.000175552
RNF170	3.74e-18	0.0662744	1.25e-13
GLCCI1	3.65e-12	0.066264	1.23e-07
SMAD2	1.49e-08	0.066154	0.000498927
IMPACT	9.52e-20	0.0660911	3.19e-15
SNCAIP	1.11e-19	0.0660435	3.71e-15
RTL8B	2.18e-14	0.0659246	7.32e-10
NFIL3	1.41e-15	0.0658844	4.74e-11
DARS	5.04e-07	0.0658197	0.0169173
GALE	1.77e-16	0.0656404	5.95e-12
C1orf174	1.07e-23	0.0655662	3.58e-19
PSMC4	4.02e-10	0.0655603	1.35e-05
NTPCR	1.4e-12	0.0655333	4.68e-08
OGFOD1	5.02e-19	0.0653551	1.68e-14
ALDH6A1	3.53e-13	0.0653481	1.19e-08
DNER	8.24e-06	0.0653329	0.276325
CDK7	1.67e-28	0.0651187	5.61e-24
CKLF	0.000808983	0.0649782	1
SNX29	1.06e-18	0.0648817	3.55e-14
MCOLN1	3.2e-13	0.0648568	1.07e-08
SPATA6	2.16e-13	0.0647592	7.23e-09
JAKMIP2	1.15e-13	0.064407	3.85e-09
RNF113A	2.04e-26	0.0643451	6.85e-22
CDK17	1.05e-21	0.064332	3.51e-17
MUTYH	1.78e-13	0.0642138	5.97e-09
AC027644.3	8.37e-14	0.0641801	2.81e-09
TCEA2	1.43e-12	0.0638721	4.79e-08
AL683813.1	5.02e-17	0.0638199	1.69e-12
MRPL54	6.66e-07	0.0637289	0.0223389
ARL3	4.56e-06	0.0635839	0.152888
MARF1	2.66e-15	0.0635694	8.92e-11
CARM1	2.37e-14	0.0634969	7.96e-10
PRSS16	1.13e-25	0.0633012	3.79e-21
GAN	1.84e-15	0.0632487	6.18e-11
MICU3	1.19e-18	0.0632434	3.99e-14
STK26	2.39e-18	0.0631056	8.02e-14
NARFL	2.99e-24	0.0631005	1e-19
JHY	3.27e-08	0.0630761	0.00109783
WDR90	2.17e-25	0.0628834	7.27e-21
RHPN2	1.28e-20	0.0628756	4.29e-16
SETD6	4.15e-12	0.0627964	1.39e-07
IMMP2L	2.03e-20	0.0625635	6.81e-16
KRI1	1.18e-17	0.0625518	3.97e-13
COQ8A	4.38e-19	0.062444	1.47e-14
HS3ST1	1.39e-05	0.0624369	0.467197
WARS	1.27e-05	0.062416	0.42429
FASTKD3	6.71e-27	0.0621869	2.25e-22
PHYH	3.47e-22	0.0621711	1.16e-17
MED11	2.16e-28	0.062152	7.26e-24
CXorf56	5.85e-17	0.062064	1.96e-12
CENPH	1.16e-11	0.062026	3.91e-07
NUBPL	3.96e-23	0.0619501	1.33e-18
COPRS	3.47e-05	0.0619278	1
TRIM28	2.78e-08	0.0618542	0.000933368
PRR7	5.08e-11	0.0615665	1.7e-06
SYMPK	6.1e-17	0.0614984	2.05e-12
PTPN6	5.22e-23	0.0614964	1.75e-18
MFSD14B	3.35e-17	0.0613622	1.12e-12
DNAJC18	2.65e-18	0.0612947	8.89e-14
PCK2	1.1e-14	0.0611973	3.68e-10
AC137767.1	6.95e-20	0.0611013	2.33e-15
DERL1	1.13e-12	0.060994	3.8e-08
GINS4	8.26e-14	0.0609485	2.77e-09
NDUFV2-AS1	4.41e-17	0.0609006	1.48e-12
BRD4	2.42e-07	0.0608364	0.00810231
VPS4A	3.04e-13	0.0607515	1.02e-08
NCOA3	2.14e-13	0.0606192	7.17e-09
TMC4	1.85e-15	0.0605473	6.21e-11
ROGDI	7.58e-13	0.0605072	2.54e-08
HAUS5	6.54e-17	0.0603884	2.19e-12
RNF139	1.2e-20	0.0601503	4.03e-16
MAP2K7	1.48e-17	0.0599652	4.98e-13
CPM	1.36e-16	0.0599519	4.57e-12
WBP4	1.11e-15	0.0598672	3.74e-11
ESCO1	1.41e-10	0.0598435	4.74e-06
GEMIN8	3.43e-15	0.0597261	1.15e-10
KRBOX4	1.64e-12	0.0595641	5.5e-08
FAM126A	1.47e-10	0.0595248	4.94e-06
TOP1	0.00375437	0.0595233	1
SNX12	1.15e-17	0.0594488	3.87e-13
CHGA	0.595025	0.059445	1
CLN8	1.1e-11	0.0589829	3.7e-07
DDX19A	1.06e-16	0.0589043	3.55e-12
CIAPIN1	3.73e-10	0.0588028	1.25e-05
IFT122	3.29e-15	0.0587739	1.1e-10
ARL2	4e-10	0.0587543	1.34e-05
CCDC57	6.96e-13	0.0585158	2.33e-08
CHCHD10	2.93e-30	0.0583989	9.81e-26
NOL11	6.89e-10	0.0583291	2.31e-05
NDUFA11	0.0121845	0.0583288	1
CSNK1A1	9.98e-06	0.0582901	0.334551
NCBP2-AS2	1.22e-16	0.0581599	4.1e-12
MARVELD2	1.26e-19	0.0580906	4.22e-15
BTBD2	9.51e-16	0.0580904	3.19e-11
RNF149	5.94e-13	0.0580633	1.99e-08
MEGF9	1.86e-17	0.0579559	6.24e-13
MTCL1	3.07e-19	0.05795	1.03e-14
TMEM69	2.7e-16	0.0578735	9.06e-12
LSM7	1.49e-09	0.0578693	5e-05
SPTLC2	1.7e-16	0.0577776	5.7e-12
SPRY1	5.08e-07	0.057742	0.0170509
NUPR2	2.1e-14	0.0577056	7.03e-10
TNFAIP1	1.22e-11	0.0576701	4.09e-07
AKAP8L	1.17e-13	0.0575783	3.92e-09
GATAD1	1.15e-11	0.0574878	3.85e-07
C18orf25	5.94e-18	0.0574269	1.99e-13
NAA50	3.02e-08	0.0571954	0.00101267
2022-09-09	4.67e-15	0.0570637	1.57e-10
TSGA10	2.57e-22	0.0570026	8.63e-18
ASL	2.22e-10	0.0568293	7.44e-06
CMSS1	5.08e-08	0.0568252	0.00170215
ENKD1	2.26e-20	0.0568077	7.57e-16
TYW3	1.74e-14	0.0567815	5.85e-10
IFT80	1.62e-18	0.0567515	5.44e-14
TMEM8A	3.53e-15	0.0566285	1.18e-10
TBRG4	6.65e-21	0.056472	2.23e-16
CCT3	2.48e-05	0.0563049	0.830532
SH3BP5	9.83e-18	0.0562505	3.3e-13
MBD1	2.05e-16	0.056176	6.89e-12
GTF2E2	3.2e-13	0.0561651	1.07e-08
CCDC30	4.41e-17	0.0561432	1.48e-12
NUP62	1.52e-08	0.0561216	0.000508567
PINX1.1	1.66e-09	0.0560838	5.58e-05
CTU2	2.84e-18	0.0560524	9.52e-14
ADAT1	2e-12	0.0559179	6.7e-08
RNF166	1.44e-14	0.0558779	4.84e-10
ZPR1	1.32e-13	0.0558248	4.41e-09
CDC7	1.83e-10	0.0558036	6.14e-06
HINT1	4.57e-13	0.0556123	1.53e-08
CDKN2B	2.28e-09	0.0553077	7.64e-05
ATG101	1.43e-09	0.0549941	4.79e-05
ARL5B	1.28e-09	0.054793	4.28e-05
SLC7A6OS	5.07e-12	0.0547811	1.7e-07
VPS8	3.74e-19	0.0547367	1.25e-14
RTTN	2.19e-16	0.0546917	7.34e-12
PIGQ	1.2e-18	0.0546031	4.04e-14
PSAT1	3.76e-09	0.0545686	0.000126118
THAP8	3.42e-18	0.0545477	1.15e-13
OXA1L	9.23e-15	0.0545297	3.1e-10
PCF11	1.39e-17	0.0544466	4.68e-13
IRF6	2.24e-15	0.0542673	7.5e-11
UBE2B	1.04e-05	0.0542511	0.348421
HSD17B11	1.01e-08	0.0542148	0.000338719
MRPS6	0.0650146	0.0540984	1
CSPP1	6.87e-10	0.0538448	2.31e-05
MED19	7.63e-08	0.0538331	0.00255925
ITGA6	1.77e-16	0.0538118	5.93e-12
CUEDC1	2.88e-16	0.0538117	9.67e-12
PSMB3	1.19e-06	0.0537944	0.0398989
SNU13	5.85e-07	0.0536923	0.0196078
TELO2	1.4e-15	0.0536666	4.69e-11
TXNRD1	8.29e-07	0.0534855	0.0277973
STYXL1	2.09e-11	0.0531379	7e-07
THG1L	3.68e-18	0.0531353	1.23e-13
TAF1	8.12e-14	0.0529777	2.72e-09
INSIG2	0.00357902	0.0529682	1
AC016065.1	3.58e-08	0.0527562	0.00120134
PAFAH1B3	0.00231953	0.0527287	1
CSRP2	0.303129	0.0527206	1
DHRS4L2	8e-11	0.0526542	2.68e-06
AC006333.2	2.82e-16	0.0526317	9.47e-12
ASTE1	5.44e-15	0.0521057	1.82e-10
FGF14-AS2	2.2e-09	0.0520391	7.38e-05
KIAA1468	1.77e-15	0.0517787	5.94e-11
TRAF7	3.73e-17	0.0517275	1.25e-12
MLST8	6.39e-08	0.0515251	0.00214324
ZFAND5	2.3e-08	0.0515111	0.000769862
FAM162A	4.15e-05	0.0514846	1
GNAQ	4.83e-07	0.0514424	0.0161975
MPST	5.91e-05	0.0513983	1
AC012360.3	7.2e-19	0.0512543	2.41e-14
TUBD1	1.85e-17	0.0512327	6.19e-13
NMD3	1.22e-13	0.051197	4.1e-09
FBXL12	1.62e-15	0.0510345	5.44e-11
CLDN5	0.00225331	0.0509944	1
FDFT1	6.28e-07	0.0509302	0.0210627
NUP155	2.75e-08	0.0509274	0.000921083
TTI2	1.35e-14	0.0507269	4.53e-10
MIER2	1.53e-17	0.0505975	5.12e-13
IST1	2.12e-10	0.050583	7.12e-06
IMP4	4.62e-11	0.0505404	1.55e-06
PRKCSH	8.25e-11	0.0504964	2.77e-06
ZBTB25	1.16e-16	0.0503785	3.88e-12
WDR83	7.58e-17	0.0501136	2.54e-12
RPS12	1.49e-17	0.0500945	4.99e-13
ACTR6	2.88e-08	0.0500604	0.000967252
AL441992.1	1.2e-11	0.049925	4.02e-07
DAP3	1.39e-10	0.0497551	4.67e-06
SDHA	4.21e-17	0.0497453	1.41e-12
MAGIX	2.38e-15	0.0496847	7.99e-11
AC005261.1	2e-10	0.0496046	6.72e-06
PRMT3	1.06e-12	0.0494149	3.57e-08
ALDH9A1	4.05e-07	0.0493766	0.013582
HDHD3	1.07e-09	0.0493175	3.57e-05
COG4	1.25e-15	0.0492954	4.21e-11
JMJD1C	1.45e-07	0.0492774	0.00485256
RUNX1T1	1.13e-18	0.049258	3.79e-14
ELF1	4.86e-30	0.0488891	1.63e-25
UBE2Z	8.96e-12	0.0488572	3e-07
FOXD1	7.68e-10	0.0482343	2.58e-05
FAM114A1	9.07e-13	0.0482267	3.04e-08
B3GAT3	5.92e-06	0.0481631	0.198523
DDOST	3.32e-07	0.0481204	0.0111395
TMED8	6.51e-10	0.0480785	2.18e-05
FBXO32	0.000669644	0.0479455	1
ZBED3	2.6e-10	0.0477456	8.71e-06
FGFR1OP2	2.06e-08	0.047604	0.000692039
KANTR	8.51e-15	0.0475216	2.85e-10
ARHGAP1	7.19e-15	0.0474563	2.41e-10
WSB1	2.78e-16	0.0474261	9.33e-12
PHOSPHO2	3.72e-08	0.0473619	0.00124594
ASS1	0.00135311	0.0473562	1
CASP2	9.52e-08	0.0472293	0.00319272
NUCB1	9.66e-09	0.0471869	0.000323948
NFIB	2.54e-10	0.0471638	8.51e-06
ATP5S	1.43e-13	0.0470359	4.78e-09
MBIP	1.52e-10	0.0469022	5.09e-06
ABCB8	2.17e-09	0.0468971	7.29e-05
AIFM1	3.81e-11	0.0468908	1.28e-06
DDX19B	5.68e-11	0.0467091	1.9e-06
TKT	0.00032073	0.0467057	1
2022-03-03	1.94e-16	0.0466198	6.51e-12
BCAT2	3.65e-14	0.0465907	1.22e-09
G6PC3	1.69e-08	0.0464537	0.000566836
ABHD14B	8.03e-25	0.0463759	2.69e-20
TFAP4	3.61e-12	0.046258	1.21e-07
NCOA2	1.92e-18	0.0461156	6.42e-14
DHX33	1.78e-15	0.0460166	5.96e-11
PLOD1	3.32e-12	0.0459555	1.11e-07
ERGIC1	8.24e-16	0.0458065	2.76e-11
AC008771.1	5.74e-10	0.0455982	1.92e-05
SCAND1	0.000304021	0.0455827	1
LTB4R	4.52e-05	0.045423	1
EXPH5	1.26e-32	0.0454027	4.23e-28
ABCF2.1	2.55e-08	0.0453017	0.000856207
PEX16	1.68e-12	0.0453013	5.63e-08
KDM6A	6.57e-18	0.0452936	2.2e-13
FAM204A	7.29e-05	0.0452039	1
ZNHIT3	8.33e-07	0.0451586	0.0279459
RBL2	1.55e-12	0.0451091	5.19e-08
ANKRD26	1.62e-11	0.0449902	5.44e-07
ODF2L	1.3e-06	0.0449674	0.0435302
GOLGA7	4.34e-05	0.0446914	1
CNOT1	5.24e-11	0.0443825	1.76e-06
E2F1	0.212701	0.0443211	1
HSCB	9.16e-11	0.0443121	3.07e-06
DNAJC4	5.79e-08	0.0442685	0.00194336
ZC3H18	1.97e-10	0.0441801	6.61e-06
WDR25	2.59e-07	0.0441119	0.00869044
ZNF703	1.35e-09	0.0440767	4.54e-05
NACC1	9.42e-12	0.0440277	3.16e-07
TGDS	7.59e-12	0.0440248	2.55e-07
ATP5MPL	9.07e-05	0.0438601	1
AC100810.1	6.87e-08	0.0436087	0.0023057
OXLD1	8.49e-10	0.0434515	2.85e-05
NR2F6	9.33e-07	0.0434448	0.0312903
CSE1L	1.07e-06	0.0431559	0.0359052
LDLR	0.00898717	0.0429571	1
TMEM267	5.21e-09	0.0429361	0.000174762
SF3A2	0.00175472	0.0428037	1
CCDC71L	8.55e-07	0.0427428	0.0286791
PMVK	4.46e-07	0.0425846	0.0149525
NDUFV1	2.04e-05	0.0425668	0.685065
RPUSD1	1.09e-12	0.0425217	3.64e-08
KLHDC2	2.44e-08	0.0425177	0.000819315
TINF2	1.14e-10	0.0424855	3.82e-06
ORAI2	3.26e-11	0.0424501	1.09e-06
RYK	4.13e-14	0.0424323	1.39e-09
WIZ	4.76e-09	0.0423461	0.000159614
COX14	7.14e-05	0.0423133	1
KPNA4	5.73e-11	0.0422046	1.92e-06
CCDC85C	4.49e-07	0.042165	0.015045
ACADVL	2.3e-09	0.0421551	7.72e-05
NEMF	1.19e-06	0.0420002	0.0400343
SMIM26	0.00118305	0.0418483	1
POLG2	6.84e-12	0.0418143	2.29e-07
ATPAF2	2.15e-13	0.0417896	7.22e-09
TBC1D17	1.52e-06	0.0416888	0.0509777
KCNC1	1.88e-15	0.0416612	6.31e-11
E4F1	1.33e-12	0.0415133	4.45e-08
FGF14	4.54e-19	0.0414063	1.52e-14
VPS37A	5.66e-05	0.04134	1
ACTL6A	1.86e-06	0.0413262	0.0625296
TMEM259	2.49e-08	0.0412616	0.000836361
AL355338.1	1.64e-06	0.0412352	0.0549867
ZDHHC13	9.3e-10	0.0412317	3.12e-05
SRPRB	3.26e-11	0.0410291	1.09e-06
PARL	1.94e-06	0.0410146	0.0651658
WDR54	0.00162757	0.0409447	1
SS18	1.54e-07	0.0409015	0.00517752
TM2D2	3.84e-10	0.0408344	1.29e-05
PROSER3	6.26e-11	0.0407072	2.1e-06
MRPS30	1.76e-09	0.0406923	5.9e-05
TPRA1	1.18e-10	0.0406515	3.97e-06
SIRT6	8.74e-10	0.0406347	2.93e-05
MRPL45	2.3e-11	0.0406007	7.73e-07
RRP1	9.81e-13	0.0405691	3.29e-08
IKBKG	1.95e-09	0.0405571	6.54e-05
ETV2	6.5e-11	0.0405336	2.18e-06
SEM1	0.147694	0.0404831	1
PTBP1	5.86e-05	0.0404234	1
GGCT	0.0330195	0.0403608	1
NUTF2	2.32e-05	0.0403603	0.77661
RBM7	5.15e-11	0.0403076	1.73e-06
UBE4B	1.58e-16	0.0402662	5.29e-12
HSDL1	1.29e-08	0.0401278	0.000432064
TUFT1	4.93e-08	0.0401207	0.00165269
ALDH7A1	1.07e-07	0.0400653	0.00360316
FAM171B	9.23e-06	0.0399862	0.309578
S100A2	6.75e-48	0.0398122	2.26e-43
ZC3H7A	5.49e-13	0.0397524	1.84e-08
UBE2L6	2.07e-06	0.0397332	0.0693144
MHENCR	1.75e-16	0.0396922	5.86e-12
COMTD1	1.63e-15	0.0396695	5.46e-11
ECHS1	0.00475557	0.0396603	1
PPP1R13B	9.61e-09	0.0396292	0.000322375
MRPL10	4.04e-11	0.0395827	1.35e-06
TRAM1	1.28e-07	0.0395632	0.00430242
TPP1	2.95e-09	0.0394822	9.9e-05
HEATR1	8.82e-14	0.0393936	2.96e-09
RFX2	1.04e-11	0.0392895	3.48e-07
PIM1	4.87e-08	0.0392165	0.0016339
PTGR1	0.0477125	0.0388882	1
LRRC8A	6.05e-14	0.0388877	2.03e-09
ZNF236	9.03e-10	0.0388753	3.03e-05
MTA1	1.98e-08	0.0388604	0.000663271
MED30	4.23e-07	0.038856	0.0141884
NAA60	3.8e-13	0.0386537	1.27e-08
DIAPH1	3.2e-08	0.0385352	0.00107361
TNIP1	1.08e-10	0.038248	3.61e-06
PTRH2	1.13e-10	0.0382453	3.79e-06
FANCB	1.03e-05	0.0382082	0.345903
GINS2	0.000409271	0.0381947	1
PNPLA6	8.83e-11	0.0380242	2.96e-06
HDHD5	4.58e-06	0.037898	0.153511
MAST4	4.74e-08	0.0378307	0.00158835
TMEM70	2.15e-08	0.0376451	0.000722517
ENDOV	5.03e-11	0.0374678	1.69e-06
TK1	0.49953	0.0374138	1
PITPNA-AS1	1.87e-05	0.0373346	0.628138
FBXO46	3.42e-18	0.0372309	1.15e-13
FBXW2	5.36e-11	0.0371775	1.8e-06
SCGB2A1	0.0107097	0.0371302	1
TMED1	1.6e-07	0.0371248	0.00537011
MTERF2	1.9e-10	0.0371209	6.38e-06
TOMM20	9.35e-11	0.0368825	3.13e-06
PSMD3	1.11e-05	0.0367694	0.372148
ZNF317	1.35e-13	0.0366639	4.53e-09
RBM23	2.89e-09	0.0366097	9.68e-05
PIAS4	1.89e-07	0.0363941	0.00632827
N4BP1	1.28e-08	0.0361686	0.000429765
ERGIC2	1.2e-06	0.0360163	0.040149
SOBP	5.05e-13	0.0360019	1.7e-08
NRARP	0.0501682	0.0359952	1
C8orf76	5.96e-07	0.035954	0.0200013
GGPS1	4.34e-09	0.0356133	0.000145585
MKRN1	1.73e-11	0.0355877	5.8e-07
AP5M1	2.42e-09	0.0355229	8.1e-05
RSPRY1	6.35e-10	0.0354841	2.13e-05
PPHLN1	5.4e-05	0.0354251	1
SMYD2	2.18e-09	0.0353932	7.32e-05
UBA1	1.02e-06	0.0353893	0.0343453
PAXIP1	3.26e-05	0.035076	1
GLB1L2	2.66e-12	0.0350548	8.92e-08
ANAPC5	9.23e-06	0.0350091	0.309662
MCOLN3	6.8e-10	0.0348332	2.28e-05
TCF3	1.54e-06	0.0347994	0.0515651
ALDH3A2	0.0110466	0.0347858	1
PTEN	8.99e-16	0.0347418	3.01e-11
SCML1	9.62e-08	0.0347046	0.00322565
PPP2R5A	9.92e-09	0.0346513	0.000332641
PPP1R3E	2.29e-09	0.0344811	7.68e-05
AC007938.3	0.328053	0.0344719	1
MOAP1	5.45e-07	0.0343256	0.0182888
FAM76A	7.09e-08	0.0341804	0.00237725
CCNQ	6.97e-09	0.0341656	0.000233735
CCDC137	2.66e-08	0.0341552	0.000892237
DTNBP1	1.69e-07	0.0340835	0.00565441
NXN	1.11e-10	0.0338436	3.74e-06
ZNF7	2.94e-10	0.0338389	9.85e-06
MBTPS1	2.4e-08	0.0338301	0.000803691
GPATCH1	1.45e-13	0.0337733	4.86e-09
TMEM160	0.00481585	0.0336804	1
[truncated: 5,948 more rows]
